# Supplementary material for: From ground pools to treeholes: convergent evolution of habitat and phenotype in Aedes mosquitoes
Source: BMC Evol Biol. 2017 Dec 19;17:262. doi: 10.1186/s12862-017-1092-y (PMC5735545; doi:10.1186/s12862-017-1092-y)
Supplement: Supplementary file 13 — soghigian_et_al_alignment_parts.txt. Partition scheme for the nucleotide alignment. The best partition scheme was determined using PartitionFinder 2, and is listed here. (TXT 389 bytes) [file 12862_2017_1092_MOESM13_ESM.txt]

[&r](Culex_quinquefasciatus:0.10155081003897445,(((Ps._ciliata:0.043335907651310714,Ps._howardii:0.035300497405809754)81.0:0.0073648603625642555,(Ps._columbiae:0.04172850170634584,(Ps._horrida:0.030922812986085315,(Ps._ferox:0.029972804561722837,Ps._cyanescens:0.026446695961273057)97.0:0.011196090665227787)100.0:0.01684517770029287)42.0:0.007942543069090705)100.0:0.05579040591697569,(((Ar._malayi:0.058829512583758264,Ar._subalbatus:0.05974776926112583)100.0:0.07404487444396352,(((Ae._Stegomyia_annandalei:0.07796700374039443,(Ae._Stegomyia_riversi:0.09122421437736206,((Ae._Stegomyia_albopictus:0.04234192627374737,Ae._Stegomyia_flavopictus:0.06454493611967255)99.0:0.02619959326609581,(Ae._Stegomyia_pseudalbopictus:0.0030809430594323783,Ae._Stegomyia_subalbopictus:0.002703114234932839)100.0:0.036089079813625156)93.0:0.014796013382029065)17.0:0.004465066152091329)97.0:0.013719211159893378,((Ae._Stegomyia_aegypti:0.018670165622979778,Ae._Stegomyia_mascarensis:0.013342216330952386)100.0:0.0428555804180164,(Ae._Stegomyia_bromeliae:0.04469906594884066,(Ae._Stegomyia_metallicus:0.043724220185692615,(Ae._Stegomyia_luteocephalus:0.027843958655547448,Ae._Stegomyia_africanus:0.04503368731501716)100.0:0.021269241979823474)38.0:0.004755711899744087)99.0:0.015603587130199282)99.0:0.015942796656583463)100.0:0.02189180697779509,((Ae._Fredwardsius_vittatus:0.044167314139510645,(Ae._Cornetius_cozi:0.09115743693759375,(Ae._Diceromyia_taylori:0.06629116482745086,Ae._Diceromyia_furcifer:0.056570902404660124)100.0:0.048005127353882016)93.0:0.0152156350729563)49.0:0.005178976245306049,((Ae._Aedimorphus_mediolineatus:0.053255083123224516,Ae._Aedimorphus_dalzieli:0.02693260372088478)93.0:0.011764240408433838,((Ae._Catageiomyia_argenteopunctatus:0.039912397379061465,Ae._Aedes_cinereus:0.08202453555818473)86.0:0.01289989822679976,(Ae._Aedimorphus_centropunctatus:0.05094079030262835,(Ae._Aedimorphus_cumminsii:0.026162487299429108,(Ae._Aedimorphus_fowleri:0.021424240693657094,(Ae._Aedimorphus_vexans:0.0168528951132498,Ae._Aedimorphus_hirsutus:0.028018652751272563)78.0:0.006843493958002976)99.0:0.01606179079642227)37.0:0.007567705985462569)33.0:0.007373360293423403)90.0:0.008609466872450247)92.0:0.008723595606515564)83.0:0.00515082567442914)96.0:0.012445200906930767)100.0:0.02453106783136019,((Ae._Mucidus_sudanensis:0.07797994554524425,(Ae._Ochlerotatus_theobaldi:0.04102358375237667,Ae._Ochlerotatus_vigilax:0.042387947630474)99.0:0.01847780527406311)9.0:0.003979731215133534,((Ae._Ochlerotatus_provocans:0.047748547455879975,(Ae._Ochlerotatus_bancroftianus:0.11030897820536939,(Ae._Ochlerotatus_sagax:0.019629512937680556,Ae._Ochlerotatus_vittiger:0.017526141574253515)100.0:0.023446713208632255)70.0:0.0034806278093155213)86.0:0.009499514518944666,(((Ae._Georgecraigius_atropalpus:0.017217542127115435,Ae._Georgecraigius_epactius:0.02702056346063559)100.0:0.11209406874897358,(((Hg._equinus:0.04316616471836651,(Hg._janthinomys:0.022771681424309336,Hg._leucocelaenus:0.06020202824039305)98.0:0.025509971275648854)98.0:0.023800781360405858,(Ae._Ochlerotatus_taeniorhynchus:0.025633678180305285,(Ae._Ochlerotatus_sollicitans:0.008634976842642214,Ae._Ochlerotatus_mitchellae:0.02205647991038014)100.0:0.019524482600042387)100.0:0.03944564220503335)59.0:0.005224200181216227,(Ae._Ochlerotatus_fulvus_pallens:0.08141448464283989,(Ae._Ochlerotatus_sticticus:0.053477676250250045,((Ae._Ochlerotatus_trivittatus:0.018764277509349742,Ae._Ochlerotatus_infirmatus:0.009294811454852992)100.0:0.027364166059703703,(Ae._Ochlerotatus_dupreei:0.01583817804479006,(Ae._Ochlerotatus_pertinax:0.013284919461888835,Ae._Ochlerotatus_atlanticus:0.01457980093547635)99.0:0.015885382980055835)100.0:0.025656122880202085)100.0:0.018115792766848333)0.0:0.0029526865825025774)91.0:0.009908452301713087)90.0:0.0057818985750429895)93.0:0.006298867197305376,(((Ae._Ochlerotatus_triseriatus:0.018026306719884283,(Ae._Ochlerotatus_brelandi:0.014296909457005274,Ae._Ochlerotatus_hendersoni:0.010662131452709604)71.0:0.005314351435782218)100.0:0.04448961964913833,((Ae._Himalaius_gilli:0.10523888436716748,(Ae._Dobrotworskyius_alboannulatus:0.06947941839100895,Ae._Rampamyia_notoscriptus:0.05120052670157323)9.0:0.007737322015879848)42.0:0.00410843445702619,(Ae._Dahliana_geniculatus:0.09107192348322794,((Ae._Phagomyia_assamensis:0.04618340809147178,Ae._Phagomyia_prominens:0.051828120197125696)99.0:0.018713065347773998,((Ae._Collessius_elsiae:0.08614804004078444,(Ae._Tanakaius_savoryi:0.049563305179988165,Ae._Tanakaius_togoi:0.043790957853943054)96.0:0.03588348056753444)89.0:0.022161317244530684,((Ae._Hulecoeteomyia_koreicus:0.05051081459843936,Ae._Hulecoeteomyia_japonicus:0.05197824258979465)98.0:0.021946623609572752,(Ae._Collessius_tonkinensis:0.08533611539436166,(Ae._Hulecoeteomyia_chrysolineatus:0.06502678869585359,Ae._Hulecoeteomyia_formosensis:0.07373971875971552)20.0:0.007572828259789174)76.0:0.007986006563114233)95.0:0.015186464713062522)83.0:0.005496953654895274)95.0:0.010028122493924811)58.0:0.004180700781814367)95.0:0.006989021405086647)97.0:0.00792377659647902,(((Ae._Jarnellius_sierrensis:0.06084160684077059,Ae._Ochlerotatus_camptorhynchus:0.039823235760866375)85.0:0.0072010936819854945,(Ae._Danielsia_albotaeniatus:0.05824241037909604,((Ae._Downsiomyia_albolateralis:0.04190220252867752,Ae._Downsiomyia_niveoides:0.07259948877935701)87.0:0.010698428146446674,(Ae._Downsiomyia_novoniveus:0.03297951699152692,(Ae._Downsiomyia_nipponicus:0.02504652060136039,Ae._Downsiomyia_omorii:0.05510721225557207)99.0:0.0269930224712643)71.0:0.011218321988375827)100.0:0.022087073262595503)93.0:0.009900790667881092)86.0:0.004020856003051882,((Ae._Ochlerotatus_thelcter:0.050310645503591066,(Ae._Ochlerotatus_caspius:0.011335715079011582,Ae._Ochlerotatus_dorsalis:0.007529133706005238)52.0:0.010289412292502558)99.0:0.022346966052769757,(Ae._Ochlerotatus_canadensis:0.04992119669447449,(((Ae._Ochlerotatus_detritus:0.029460467886050033,Ae._Ochlerotatus_cantator:0.03113192757108954)98.0:0.016287063829186408,((Ae._Ochlerotatus_communis:0.005336761947440757,Ae._Ochlerotatus_churchillensis:0.012473512266171851)99.0:0.01712245054271857,(Ae._Ochlerotatus_implicatus:0.010131859576981839,(Ae._Ochlerotatus_abserratus:0.0015793310454478718,(Ae._Ochlerotatus_punctor:0.0031403910653986515,Ae._Ochlerotatus_hexodontus:7.408491945762554E-4)92.0:0.006008074370068698)76.0:0.006261800274520747)100.0:0.01752240939783266)100.0:0.02059682333819997)99.0:0.011027534780478422,(((Ae._Ochlerotatus_aurifer:0.012726386399304561,Ae._Ochlerotatus_thibaulti:0.032438256036951614)37.0:0.004100421747797627,(Ae._Ochlerotatus_diantaeus:0.010193697956317516,Ae._Ochlerotatus_intrudens:0.007167286068369638)100.0:0.01524539481981436)100.0:0.01889154316602041,((Ae._Ochlerotatus_fitchii:0.00298643322524675,Ae._Ochlerotatus_grossbecki:0.007569440686769266)100.0:0.014910643510573956,(Ae._Ochlerotatus_kasachstanicus:0.050568855129809166,(Ae._Ochlerotatus_excrucians:0.006738766322293787,(Ae._Ochlerotatus_stimulans:0.007770179193559941,Ae._Ochlerotatus_annulipes:0.03700518084749378)34.0:0.0014707676003414747)100.0:0.014929836519100995)91.0:0.005979331987533026)100.0:0.016597462084564536)25.0:0.005093914960958877)94.0:0.009057177034733556)76.0:0.007646881340180381)95.0:0.005732225239621499)93.0:0.006399463885462516)59.0:0.004560935119988542)98.0:0.008754775725677342)96.0:0.007734910719998066)100.0:0.019057033413202685)100.0:0.040126963131891895):0.10155081003897445):0.0;
