# Supplementary material for: From ground pools to treeholes: convergent evolution of habitat and phenotype in Aedes mosquitoes
Source: BMC Evol Biol. 2017 Dec 19;17:262. doi: 10.1186/s12862-017-1092-y (PMC5735545; doi:10.1186/s12862-017-1092-y)
Supplement: Supplementary file 14 — soghigian_et_al_ml.nwk. Newick file for the maximum likelihood phylogeny of the Aedini. The maximum likelihood phylogeny generated in this study presented in newick format. (NWK 18 kb) [file 12862_2017_1092_MOESM14_ESM.nwk]

[&r](((((((((((((((((Ae._Acartomyia_phoeniciae:0.029541360839531714,Ae._Acartomyia_zammitii:0.0534427917295085)78.0:0.00974553645796307,Ae._Acartomyia_mariae:0.010557314494196883)74.0:0.004372135104252045,(Ae._Ochlerotatus_campestris:0.007079210123688994,Ae._Ochlerotatus_niphadopsis:1.00000050002909E-6)100.0:0.02183871001823258)81.0:0.005833570662496114,Ae._Ochlerotatus_caspius:0.009122456335794036)41.0:0.0021303980668093436,Ae._Ochlerotatus_melanimon:0.028829412137490004)31.0:0.00245816252229306,Ae._Ochlerotatus_dorsalis:0.009468282267350142)91.0:0.01403330548627394,(Ae._Ochlerotatus_thelcter:0.041421799905395795,(Ae._Ochlerotatus_obturbator:0.06409252639333733,Ae._Ochlerotatus_tortilis:0.0414971327426858)0.0:1.00000050002909E-6)96.0:0.015305359672886078)100.0:0.02326664523626106,(((Ae._Kompia_purpureipes:0.046261650016466004,Ae._Lewnielsenius_muelleri:0.07873501205037543)83.0:0.02137702643748828,Ae._Ochlerotatus_canadensis:0.040751911643465935)92.0:0.016806735714924474,(((((Ae._Ochlerotatus_squamiger:0.04377293914534075,((Ae._Ochlerotatus_cyprius:0.034872910523864105,Ae._Ochlerotatus_increpitus:0.051471644219443245)70.0:0.0039615607221236875,(Ae._Ochlerotatus_kasachstanicus:0.059595178290105286,((Ae._Ochlerotatus_riparius:0.018793876977685166,(Ae._Ochlerotatus_behningi:0.01332079555716187,Ae._Ochlerotatus_flavescens:0.002302960458538458)100.0:0.03648261124589059)61.0:0.009337196236839757,(((Ae._Ochlerotatus_stimulans:0.009631986739257893,(Ae._Ochlerotatus_cantans:2.2193848947666967E-4,Ae._Ochlerotatus_annulipes:0.025181848304450683)71.0:0.011972505482366334)20.0:0.0011156326408625211,Ae._Ochlerotatus_excrucians:0.007829324486576179)98.0:0.007425605026401517,(Ae._Ochlerotatus_aloponotum:0.018048542465966842,Ae._Ochlerotatus_euedes:0.01417811205280724)85.0:0.006028776136924621)93.0:0.005488570468260867)84.0:0.003893557175124802)92.0:0.00692473560528494)80.0:0.0024845119665356952)80.0:0.0022887891981127353,(Ae._Ochlerotatus_fitchii:0.0022234477221838933,Ae._Ochlerotatus_grossbecki:0.009905573117805095)100.0:0.02206435202481845)91.0:0.009136388789617384,(Ae._Ochlerotatus_rempeli:0.0415972383772279,((Ae._Ochlerotatus_nigripes:0.003594262238435715,Ae._Ochlerotatus_impiger:0.001733176142060169)91.0:0.01274249027799092,(Ae._Ochlerotatus_leucomelas:0.016546859214318213,Ae._Ochlerotatus_cataphylla:0.0010091983344374268)96.0:0.013593038166715912)67.0:0.009516122644237556)99.0:0.030262909358741444)96.0:0.01308707437817657,((Ae._Ochlerotatus_pullatus:0.03159912093684347,(((Ae._Ochlerotatus_implicatus:0.011438440825819154,((Ae._Ochlerotatus_hexodontus:8.41893482470942E-4,Ae._Ochlerotatus_punctor:0.003527124216849385)92.0:0.006346007402354346,Ae._Ochlerotatus_abserratus:0.0019575214931055675)72.0:0.00711283324585311)86.0:0.005883882757859649,Ae._Ochlerotatus_schizopinax:0.03509930984430427)96.0:0.015622512460873626,((Ae._Ochlerotatus_tahoensis:0.009525921116663253,Ae._Ochlerotatus_churchillensis:0.003998653389516816)98.0:0.009030253853664622,(Ae._Ochlerotatus_pionips:0.04894750291147985,Ae._Ochlerotatus_communis:0.0034289043059142175)72.0:0.004213468366491569)100.0:0.019741737299668383)100.0:0.021071540577565606)23.0:0.0040948903085752724,(Ae._Ochlerotatus_cantator:0.03441197894198372,(Ae._Ochlerotatus_coluzzii:0.02718943950181062,Ae._Ochlerotatus_detritus:1.00000050002909E-6)100.0:0.03446552068717446)99.0:0.018763149042961655)96.0:0.010849262182679278)12.0:0.005198321362790895,((Ae._Ochlerotatus_aurifer:0.014768123236189227,Ae._Ochlerotatus_thibaulti:0.037581925751767976)61.0:0.004654168169677195,(Ae._Ochlerotatus_intrudens:0.007975788248570294,Ae._Ochlerotatus_diantaeus:0.011370874576114784)100.0:0.018016073396568355)100.0:0.023402950777813944)74.0:0.010938300339187917)90.0:0.007425405534997861)97.0:0.006574993902633486,((((Ae._Downsiomyia_nishikawai:0.03342802054582497,(Ae._Downsiomyia_novoniveus:0.036439606843219764,(Ae._Downsiomyia_nipponicus:0.025817586659207126,Ae._Downsiomyia_omorii:0.06510846758053285)100.0:0.030693791796540203)61.0:0.0037250381036365186)87.0:0.010841261024834105,(Ae._Downsiomyia_albolateralis:0.04767095450438024,Ae._Downsiomyia_niveoides:0.0860100992011867)89.0:0.012898094924545321)100.0:0.027723643135812416,(Ae._Luius_fengi:0.1053451210799995,Ae._Danielsia_albotaeniatus:0.03845414278273071)93.0:0.03113490543948053)85.0:0.009192889765918625,((Ae._Ochlerotatus_hungaricus:0.052080089310861485,Ae._Ochlerotatus_camptorhynchus:0.04677548880420228)44.0:0.0030513433061310673,(((Ae._Jarnellius_monticola:0.020194460037440024,Ae._Jarnellius_deserticola:0.033135827128196724)89.0:0.011706968654851707,Ae._Jarnellius_varipalpus:0.039637830199284574)72.0:0.005596346982032824,Ae._Jarnellius_sierrensis:0.03099088615077524)100.0:0.042097394410495904)37.0:0.007526460494539967)86.0:0.0037852377427722256)83.0:0.0035295787515730263,Ae._Ochlerotatus_pulcritarsis:0.07647313334951239)76.0:0.003014172539675083,((((((Ae._Ochlerotatus_eatoni:0.09845695302779982,(Ae._Gymnometopa_mediovittatus:0.1092172912110454,((Ae._Georgecraigius_atropalpus:0.018441548563962167,Ae._Georgecraigius_epactius:0.033073058884910245)37.0:0.04882144217598534,Ae._Georgecragius_fluviatilis:0.1251950662665646)35.0:0.018642232080393097)90.0:0.03746946376925533)83.0:0.013790353557384323,((Ae._Tanakaius_savoryi:0.05468803872478466,Ae._Tanakaius_togoi:0.054460540046417164)100.0:0.05988366391722596,((((Ae._Collessius_elsiae:0.08252971887566186,Ae._Collessius_hatorii:0.06776825738521897)90.0:0.020929057789250482,(Ae._Rhinoskusea_wardi:0.004676345495398054,Ae._Rhinoskusea_portonovoensis:7.395012461718194E-4)100.0:0.10122044887831469)0.0:0.001200824883340805,Ae._Ochlerotatus_euiris:0.07157471239174829)79.0:0.013517578090785713,((Ae._Hulecoeteomyia_harveyi:0.019995884562420786,Ae._Hulecoeteomyia_chrysolineatus:0.011944037932899106)100.0:0.06119456673931669,(((Ae._Hulecoeteomyia_koreicus:0.05578988984935158,Ae._Hulecoeteomyia_japonicus:0.06072925429824722)87.0:0.019137638357028686,Ae._Hulecoeteomyia_formosensis:0.09221883236937849)84.0:0.008347939392441777,(Ae._Collessius_pseudotaeniatus:0.08296997238088367,Ae._Collessius_tonkinensis:0.07562310620971875)91.0:0.024999052526809562)23.0:0.005935752492775728)91.0:0.012820350449657042)66.0:0.006648865866010732)96.0:0.011964169457727753)80.0:0.00587814508514221,(Ae._Ochlerotatus_mallochi:0.08179103757231192,(((Ae._Phagomyia_watasei:0.059429449648955364,((Ae._Phagomyia_assamensis:0.05824166979169492,Ae._Phagomyia_prominens:0.05466567927389829)78.0:0.007400571901271087,((Ae._Kenknightia_dissimilis:0.11931758265502213,Ae._Geoskusea_baisasi:0.057436338489771845)85.0:0.016103979584575885,Ae._Phagomyia_khazani:0.08633351185012762)88.0:0.012505306285487745)70.0:0.003333626462798983)81.0:0.0074977724478951825,Ae._Ochlerotatus_oreophilus:0.06270019715434123)59.0:0.0043763712727431245,(Ae._Halaedes_ashworthi:0.030275144709426813,(Ae._Halaedes_australis:0.008130358114357498,Ae._Halaedes_wardangensis:0.008012095460502978)99.0:0.04300559279291917)100.0:0.06923967461645823)0.0:0.0027205547797385897)86.0:0.010553617025904164)96.0:0.010699275462242022,(Ae._Dahliana_geniculatus:0.10827117678570117,((Ae._Ochlerotatus_terrens:0.11168069246797134,Ae._Rampamyia_notoscriptus:0.054140442453679063)19.0:0.007221210859517494,((Ae._Dobrotworskyius_rubrithorax:0.0377674691629346,Ae._Dobrotworskyius_alboannulatus:0.024240854839440367)100.0:0.046781690881439256,((Ae._Bruceharrisonius_aureostriatus:0.008777445236005908,Ae._Bruceharrisonius_greenii:0.030462520889013463)100.0:0.056409071737895736,Ae._Himalaius_gilli:0.10769021078154102)85.0:0.012524552358470522)86.0:0.009359724846722048)63.0:0.006206002182081269)86.0:0.008309447786409477)61.0:0.005943654489810188,(Ae._Ochlerotatus_burgeri:0.08763378840731763,(((Ae._Ochlerotatus_zoosophus:0.003633313229800696,Ae._Ochlerotatus_triseriatus:0.012650842612309832)92.0:0.011395174102671542,Ae._Ochlerotatus_brelandi:0.0168649705719333)26.0:0.004445023283531716,Ae._Ochlerotatus_hendersoni:0.0087161879137236)99.0:0.030218888846935136)97.0:0.020938638407220878)64.0:0.005911347704371704,((((Ae._Ochlerotatus_taeniorhynchus:0.02819521389259691,(Ae._Ochlerotatus_mitchellae:0.025848305021013075,(Ae._Ochlerotatus_nigromaculis:1.00000050002909E-6,Ae._Ochlerotatus_sollicitans:0.005565078792133525)81.0:0.004348807829098508)100.0:0.022153240859027763)100.0:0.045853555442505314,((Hg._equinus:0.05337079466109317,((Hg._leucocelaenus:0.06234608504386561,Hg._mesodentatus:0.07895260120512305)65.0:0.007541697125295525,Hg._janthinomys:0.027253542436165762)96.0:0.02417935280103781)24.0:0.012572566903421655,(Ae._Howardina_bahamensis:0.06264385007401684,Ae._Howardina_fulvithorax:0.08470941895360991)99.0:0.05200096266303836)93.0:0.017009266832985405)94.0:0.008752569173271366,(((Ae._Ochlerotatus_fulvus_pallens:0.06392347660379066,(Ae._Ochlerotatus_bicristatus:0.0033379430571069124,Ae._Ochlerotatus_bimaculatus:0.005466790786408038)98.0:0.026500432970579184)100.0:0.033667072580760085,((Ae._Ochlerotatus_albifasciatus:0.02987619749676159,(Ae._Ochlerotatus_nigrinus:0.04041449748074508,(Ae._Ochlerotatus_spencerii:0.04314705536528298,(Ae._Ochlerotatus_sticticus:0.027893269354667457,Ae._Ochlerotatus_ventrovittis:0.011003624227215923)19.0:0.005690613627397582)85.0:0.0048039853215673545)87.0:0.005962540366244919)99.0:0.018666327743920567,((Ae._Ochlerotatus_scapularis:0.08809484599181586,(Ae._Ochlerotatus_angustivittatus:0.019188486862686337,(Ae._Ochlerotatus_trivittatus:0.020685209628942627,Ae._Ochlerotatus_infirmatus:0.010503799759708415)60.0:0.004168937596285073)95.0:0.02017392638234687)89.0:0.011661036847992265,((Ae._Ochlerotatus_dupreei:0.018751349178323665,((Ae._Ochlerotatus_tormentor:0.04535839022349122,Ae._Ochlerotatus_pertinax:1.00000050002909E-6)95.0:0.015870664332895985,Ae._Ochlerotatus_atlanticus:0.02105103732646463)98.0:0.018635496617764785)93.0:0.01764456148505191,Ae._Ochlerotatus_crinifer:0.04088861081606656)91.0:0.015114313110644447)100.0:0.01892210981648201)38.0:0.0045114613798073345)88.0:0.0073898870553913455,(Ae._Macleaya_tremulus:0.08814032486006226,(Ae._Macleaya_macmillani:0.045975064173753646,Ae._Macleaya_wattensis:0.028763395101287507)100.0:0.04504660143807703)98.0:0.04033033303965004)69.0:0.0027947261239519125)94.0:0.008593773236901915,(Ae._Mucidus_alternans:0.1146391489035787,Ae._Mucidus_sudanensis:0.025808470704340242)100.0:0.07753897779958498)74.0:0.0032444061343968817)56.0:0.0062265530522268185)99.0:0.011941927038630059,((Ae._Ochlerotatus_bancroftianus:0.12361286952480102,(Ae._Ochlerotatus_vittiger:0.020757359960678616,Ae._Ochlerotatus_sagax:0.022134910740287658)100.0:0.028515855996798498)71.0:0.00365730253935031,(Ae._Ochlerotatus_rusticus:0.03805767573325455,(Ae._Ochlerotatus_refiki:0.029530063460609133,Ae._Ochlerotatus_provocans:0.02325632480209101)81.0:0.011246859136066881)93.0:0.024058194470614008)10.0:0.005685548902379502)99.0:0.011849796396015813,(Ae._Ochlerotatus_vigilax:0.04695408450171323,(Ae._Ochlerotatus_theobaldi:0.04519072634998285,Ae._Ochlerotatus_procax:0.04773446055870048)0.0:0.006373057495077892)100.0:0.02177057844973971)74.0:0.004518902157786474,Op._fuscus:0.1190713251466927)97.0:0.018173696786974603,((((((Ae._Diceromyia_furcifer:0.06273031553286361,Ae._Diceromyia_taylori:0.07711342224401523)100.0:0.05841230194780037,(Ae._Petermattinglyius_iyengari:0.14399055026337593,((Ae._Lorrainea_fumidus:0.05378488391284089,Ae._Lorrainea_amesii:0.06690148739436307)98.0:0.06576775105173716,Ae._Cornetius_cozi:0.08735774538189518)0.0:0.003713941330991314)66.0:0.016384170337867272)87.0:0.013518583139255747,Ae._Fredwardsius_vittatus:0.05228625756023145)91.0:0.0066400398333774065,(((((Ae._Aedimorphus_cumminsii:0.03213306752296041,(Ae._Aedimorphus_centropunctatus:0.06218845777742391,(Ae._Aedimorphus_fowleri:0.02378397199742334,(Ae._Aedimorphus_vexans:0.018312470688689516,Ae._Aedimorphus_hirsutus:0.03206903401187418)85.0:0.007637734703380378)41.0:0.008225376459130245)71.0:0.0076503026975798215)73.0:0.012755442218468173,Ae._Catageiomyia_argenteopunctatus:0.054521468555838615)17.0:0.00969323239642108,((Ae._Catageiomyia_tarsalis:0.02397306220527182,Ae._Aedimorphus_dalzieli:0.0036540748439215388)100.0:0.03160825340219102,((Ae._Aedimorphus_mediolineatus:0.02557547469631442,Ae._Aedimorphus_pallidostriatus:0.050200857324340875)65.0:0.016487828778244302,(Ae._Polyleptiomyia_albocephalus:0.09160849194312796,Ae._Aedimorphus_ochraceus:0.055854994016767794)11.0:0.0045964329683139404)96.0:0.018396947904358505)56.0:0.00852056089440904)91.0:0.013404003655720994,(((Ae._Edwardsaedes_bekkui:0.031525238941246134,(Ve._nobukonis:0.06885488059883517,((Ve._pseudomediofasciata:0.050705177323538284,Ve._indica:0.0555575651549134)95.0:0.03137826673628581,(Ve._butleri:0.03048548181067858,Ve._lugubris:0.0917208781833628)80.0:0.010472119730612609)85.0:0.016095172117102836)89.0:0.009361813134410353)85.0:0.012415941663416056,((((Ae._Aedes_cinereus:0.007700533492970999,Ae._Aedes_geminus:0.005287839121508863)60.0:0.0036137349458725764,(Ae._Aedes_rossicus:0.006171233796845357,Ae._Aedes_yamadai:0.0250293330752094)93.0:0.00793030589491016)100.0:0.02910647821846807,Ae._Aedes_esoensis:0.03787325327116694)98.0:0.03019555681709057,(Ae._Paraedes_collessi:0.06466831778532861,Ae._Paraedes_barraudi:0.08030486203379385)84.0:0.018041869452119847)97.0:0.021117194159455784)90.0:0.011148247431480202,((Ae._Neomelaniconion_albiradius:0.05540812476398545,(Ae._Neomelaniconion_sylvaticum:1.00000050002909E-6,Ae._Neomelaniconion_fontenillei:1.00000050002909E-6)79.0:0.0191816128668691)100.0:0.11516044355187112,(Ae._Neomelaniconion_mcintoshi:0.044203787468967665,(Ae._Neomelaniconion_lineatopennis:0.013678870706907355,((Ae._Neomelaniconion_circumluteolus:0.00517797740096127,Ae._Aedimorphus_dentatus:0.0023318485667147056)87.0:0.03210492425340317,(Ae._Neomelaniconion_palpale:0.00651800201063475,(Ae._Neomelaniconion_belleci:1.00000050002909E-6,Ae._Neomelaniconion_nigropterum:0.0032329459517722627)0.0:1.00000050002909E-6)100.0:0.09958671963344848)78.0:0.017798899092216106)0.0:0.0065097239565791885)88.0:0.019827768844311252)49.0:0.01035741932379613)96.0:0.014351359314853193)94.0:0.00861086828820962,(((Ae._Borichinda_cavernicola:0.06635685790968868,Ae._Nyctomyia_pholeocola:0.11319317253043537)36.0:0.02203951056740088,(Ae._Bothaella_kleini:0.09543251643920729,(Ae._Bothaella_helenae:0.08271917176235813,Ae._Bothaella_manhi:0.04004710663142105)94.0:0.025707974653379446)84.0:0.01998422955151649)95.0:0.048304951517045544,Ae._Scutomyia_albolineatus:0.12025178812647909)75.0:0.012047806511589891)54.0:0.004653242233548513)90.0:0.007125458301212121,(((Ae._Stegomyia_wadai:0.07069982699420355,(((Ae._Stegomyia_metallicus:0.04244278148639743,Ae._Stegomyia_denderensis:0.06367649353286957)81.0:0.006879058372827765,((Ae._Stegomyia_lilii:0.005788325232706691,Ae._Stegomyia_simpsoni:0.0012208913181748417)86.0:0.002498262626312298,Ae._Stegomyia_bromeliae:9.651689179170664E-4)100.0:0.049687367250727595)70.0:0.008823148616707554,(Ae._Stegomyia_luteocephalus:0.03406759323783989,Ae._Stegomyia_africanus:0.04992688487444525)100.0:0.026844784819107556)84.0:0.007950930325364652)85.0:0.008094211426872031,(Ae._Stegomyia_pia:0.05305489918206232,(Ae._Stegomyia_mascarensis:0.015500106313549287,Ae._Stegomyia_aegypti:0.02183516619439146)95.0:0.018233295530331012)99.0:0.03033238538336532)100.0:0.019325578759185967,(Ae._Stegomyia_desmotes:0.0378262396053366,((Ae._Stegomyia_unilineatus:0.06560277581764251,Ae._Stegomyia_w_albus:0.07449650367243925)87.0:0.026367828973114255,(((((Ae._Stegomyia_polynesiensis:0.14634746732830403,Ae._Stegomyia_tongae:0.11590704986742922)94.0:0.08831347419338963,(Ae._Stegomyia_albopictus:0.046428213013732,Ae._Stegomyia_flavopictus:0.07423975198110501)95.0:0.027356981539553887)66.0:0.007173854288930408,(Ae._Stegomyia_pseudalbopictus:0.0032594485881460742,Ae._Stegomyia_subalbopictus:0.003392862651466311)100.0:0.03983414931840397)94.0:0.016534995456335855,(((Ae._Stegomyia_daitensis:0.008751746032532166,(((Ae._Stegomyia_scutellaris:0.008462605277894353,Ae._Stegomyia_hensilli:0.0013300858735885099)99.0:0.014654815021413638,Ae._Stegomyia_riversi:0.010428533083910807)68.0:0.008502950510097867,(Ae._Stegomyia_palauensis:0.005818372848790511,Ae._Stegomyia_dybasi:0.009911096432252691)61.0:0.0043703484456810585)69.0:0.00801827949667298)69.0:0.015112723690330737,Ae._Stegomyia_pseudoscutellaris:0.21475545573073868)63.0:0.014181881022174957,Ae._Stegomyia_maehleri:0.09760515923796462)92.0:0.03944528029490382)90.0:0.01106227081034367,((Ae._Stegomyia_galloisi:0.020223492670943286,(Ae._Stegomyia_cretinus:0.07335019436389642,Ae._Stegomyia_malikuli:0.04970444456923842)14.0:0.007926961472713524)75.0:0.015318438940152328,(Ae._Stegomyia_craggi:0.016268955412243664,Ae._Stegomyia_annandalei:0.022903339340386554)100.0:0.05285142325197534)93.0:0.01490530277348984)79.0:0.0078026392532715965)79.0:0.009039180572601974)0.0:1.00000050002909E-6)100.0:0.02680434229665381)93.0:0.011759368476315682,((Ze._gracilis:0.1500116059705329,(Er._quinquevittatus:0.0814668349802193,(Ar._flavus:0.07727580119320139,(Ar._malayi:0.07069074878663238,((Ar._obturbans:1.00000050002909E-6,Ar._subalbatus:0.012037801150546304)96.0:0.032324879286545344,(Ar._kesseli:0.003944423325720938,Ar._durhami:0.03574028067133215)99.0:0.05365786168257284)97.0:0.033212509191416696)88.0:0.03157063352453989)69.0:0.01222494450677716)0.0:0.004029473155918237)77.0:0.007182864997396397,((Hz._discrepans:0.11498442885271075,Ud._subsimilis:0.09929103380383864)87.0:0.02897705865012911,(Hz._chengi:0.07363519753187577,(Hz._reidi:0.035583821656265016,(Hz._proxima:0.06453095208082088,(Hz._lii:0.04641556975263,Hz._menglianensis:0.05297329781545959)96.0:0.024716664942303207)70.0:0.015475074668705366)21.0:0.005864685912218925)98.0:0.03722764126720026)88.0:0.018854882145987954)100.0:0.02887662901320222)100.0:0.03259383470100169)100.0:0.04334010942517129,(((Ps._ciliata:0.04653015973072842,Ps._howardii:0.04318352853484491)92.0:0.012872008762574669,(((Ps._pygmaea:1.00000050002909E-6,Ps._insularia:0.008782207616490356)100.0:0.04333995908767889,((Ps._confinnis:0.006902638975870241,Ps._columbiae:0.004664416991742592)99.0:0.024207768870351875,Ps._cingulata:0.05180983807567348)90.0:0.014012338485319858)92.0:0.014522609222771377,Ps._signipennis:0.07927972549082256)70.0:0.005081917732601824)50.0:0.006096445099360439,(Ps._longipalpus:0.04713602604129127,((Ps._ferox:0.03413126862827658,Ps._cyanescens:0.031351628978038414)96.0:0.011721187157013202,Ps._horrida:0.03667979562346841)18.0:0.005647472785486054)93.0:0.013169101050018703)100.0:0.07111850632284243):0.11790954589305831,Culex_quinquefasciatus:0.11790954589305831):0.0;
