# Supplementary material for: From ground pools to treeholes: convergent evolution of habitat and phenotype in Aedes mosquitoes
Source: BMC Evol Biol. 2017 Dec 19;17:262. doi: 10.1186/s12862-017-1092-y (PMC5735545; doi:10.1186/s12862-017-1092-y)
Supplement: Supplementary file 15 — soghigian_et_al_calibrated.nwk. Newick file for the calibrated phylogeny of the Aedini. The maximum likelihood phylogeny of the Aedini was rendered ultrametric and calibrated for usage in comparative analyses, and presented here in newick format. (NWK 14 kb) [file 12862_2017_1092_MOESM15_ESM.nwk]

(Culex_quinquefasciatus:211.2679357,(((Ps._longipalpus:41.75432322,(Ps._horrida:22.33529543,(Ps._ferox:15.39294195,Ps._cyanescens:15.39294195)96.0:6.942353479)18.0:19.41902779)93.0:40.37107077,((Ps._ciliata:29.26865646,Ps._howardii:29.26865646)92.0:25.87778262,(Ps._signipennis:34.55373454,((Ps._pygmaea:5.800299871,Ps._insularia:5.800299871)100.0:21.10323196,(Ps._cingulata:20.38587288,(Ps._confinnis:5.750163426,Ps._columbiae:5.750163426)99.0:14.63570946)90.0:6.517658951)92.0:7.650202707)70.0:20.59270454)50.0:26.97895491)100.0:45.21449357,(((((Hz._discrepans:31.04467869,Ud._subsimilis:31.04467869)87.0:9.631029721,(Hz._chengi:26.9366454,(Hz._reidi:24.70066983,(Hz._proxima:19.66521827,(Hz._lii:12.72869678,Hz._menglianensis:12.72869678)96.0:6.936521489)70.0:5.035451564)21.0:2.235975562)98.0:13.73906301)88.0:17.60401328,(Ze._gracilis:49.12421967,(Er._quinquevittatus:46.93656961,(Ar._flavus:42.24314815,(Ar._malayi:32.60487889,((Ar._obturbans:5.727748117,Ar._subalbatus:5.727748117)96.0:17.62648855,(Ar._kesseli:8.184167617,Ar._durhami:8.184167617)99.0:15.17006905)97.0:9.250642215)88.0:9.638269261)69.0:4.693421463)0.0:2.187650063)77.0:9.155502019)100.0:22.70713144,((((Ae._'Stegomyia'_pia:18.2875417,(Ae._'Stegomyia'_mascarensis:9.276220843,Ae._'Stegomyia'_aegypti:9.276220843)95.0:9.011320856)99.0:15.54365662,(Ae._'Stegomyia'_wadai:30.37871603,((Ae._'Stegomyia'_luteocephalus:16.91276478,Ae._'Stegomyia'_africanus:16.91276478)100.0:10.55546924,((Ae._'Stegomyia'_metallicus:21.62116573,Ae._'Stegomyia'_denderensis:21.62116573)81.0:2.623460322,(Ae._'Stegomyia'_bromeliae:3.582698177,(Ae._'Stegomyia'_lilii:2.252992424,Ae._'Stegomyia'_simpsoni:2.252992424)86.0:1.329705753)100.0:20.66192787)70.0:3.223607969)84.0:2.910482018)85.0:3.452482287)100.0:15.07865625,(Ae._'Stegomyia'_desmotes:48.43659327,((Ae._'Stegomyia'_unilineatus:33.2249387,Ae._'Stegomyia'_w_albus:33.2249387)87.0:11.58178328,(((Ae._'Stegomyia'_craggi:9.868950026,Ae._'Stegomyia'_annandalei:9.868950026)100.0:24.97306616,(Ae._'Stegomyia'_galloisi:25.97880326,(Ae._'Stegomyia'_cretinus:22.70006515,Ae._'Stegomyia'_malikuli:22.70006515)14.0:3.278738111)75.0:8.86321292)93.0:7.454268082,(((Ae._'Stegomyia'_pseudalbopictus:3.147658928,Ae._'Stegomyia'_subalbopictus:3.147658928)100.0:31.25465435,((Ae._'Stegomyia'_polynesiensis:18.71540822,Ae._'Stegomyia'_tongae:18.71540822)94.0:13.98208132,(Ae._'Stegomyia'_albopictus:23.34797792,Ae._'Stegomyia'_flavopictus:23.34797792)95.0:9.349511626)66.0:1.704823735)94.0:5.095460592,(Ae._'Stegomyia'_maehleri:30.68466616,(Ae._'Stegomyia'_pseudoscutellaris:27.87495468,(Ae._'Stegomyia'_daitensis:21.92956423,((Ae._'Stegomyia'_palauensis:14.03362274,Ae._'Stegomyia'_dybasi:14.03362274)61.0:3.841050165,(Ae._'Stegomyia'_riversi:12.9144905,(Ae._'Stegomyia'_scutellaris:4.113336138,Ae._'Stegomyia'_hensilli:4.113336138)99.0:8.801154362)68.0:4.960182406)69.0:4.054891322)69.0:5.945390454)63.0:2.809711476)92.0:8.813107716)90.0:2.798510391)79.0:2.510437722)79.0:3.629871284)0.0:0.4732612981)100.0:18.61586044,((Ae._'Fredwardsius'_vittatus:39.77434964,((Ae._'Diceromyia'_furcifer:17.91127759,Ae._'Diceromyia'_taylori:17.91127759)100.0:16.99053649,(Ae._'Petermattinglyius'_iyengari:30.61879456,(Ae._'Cornetius'_cozi:29.60914531,(Ae._'Lorrainea'_fumidus:14.2253965,Ae._'Lorrainea'_amesii:14.2253965)98.0:15.38374882)0.0:1.009649246)66.0:4.283019518)87.0:4.872535559)91.0:7.895641956,((Ae._'Scutomyia'_albolineatus:41.57300268,((Ae._'Borichinda'_cavernicola:22.95883667,Ae._'Nyctomyia'_pholeocola:22.95883667)36.0:5.663870684,(Ae._'Bothaella'_kleini:23.42667041,(Ae._'Bothaella'_helenae:16.50487927,Ae._'Bothaella'_manhi:16.50487927)94.0:6.921791137)84.0:5.196036942)95.0:12.95029532)75.0:4.18270649,(((Ae._'Catageiomyia'_argenteopunctatus:28.35595002,(Ae._'Aedimorphus'_cumminsii:21.96371751,(Ae._'Aedimorphus'_centropunctatus:18.7308858,(Ae._'Aedimorphus'_fowleri:14.52649223,(Ae._'Aedimorphus'_vexans:10.95624986,Ae._'Aedimorphus'_hirsutus:10.95624986)85.0:3.570242376)41.0:4.204393572)71.0:3.232831709)73.0:6.392232507)17.0:5.370361091,((Ae._'Catageiomyia'_tarsalis:10.56609294,Ae._'Aedimorphus'_dalzieli:10.56609294)100.0:17.67711326,((Ae._'Aedimorphus'_mediolineatus:14.18066151,Ae._'Aedimorphus'_pallidostriatus:14.18066151)65.0:6.413263396,(Ae._'Polyleptiomyia'_albocephalus:19.22411445,Ae._'Aedimorphus'_ochraceus:19.22411445)11.0:1.369810454)96.0:7.649281294)56.0:5.483104915)91.0:9.392937923,(((Ae._'Neomelaniconion'_albiradius:10.76946323,(Ae._'Neomelaniconion'_sylvaticum:0.003655886087,Ae._'Neomelaniconion'_fontenillei:0.003655886087)79.0:10.76580735)100.0:26.3736644,(Ae._'Neomelaniconion'_mcintoshi:29.7936824,(Ae._'Neomelaniconion'_lineatopennis:26.9352915,((Ae._'Neomelaniconion'_circumluteolus:2.566433296,Ae._'Aedimorphus'_dentatus:2.566433296)87.0:18.94444633,(Ae._'Neomelaniconion'_palpale:1.309244248,(Ae._'Neomelaniconion'_belleci:1.308827398,Ae._'Neomelaniconion'_nigropterum:1.308827398)0.0:0.0004168491822)100.0:20.20163538)78.0:5.424411869)0.0:2.858390899)88.0:7.349445239)49.0:2.662348193,((Ae._'Edwardsaedes'_bekkui:33.03738175,(Ve._nobukonis:30.02117253,((Ve._pseudomediofasciata:16.23099725,Ve._indica:16.23099725)95.0:9.06964743,(Ve._butleri:21.98202995,Ve._lugubris:21.98202995)80.0:3.318614723)85.0:4.720527857)89.0:3.016209215)85.0:3.989615334,((Ae._'Paraedes'_collessi:25.21903825,Ae._'Paraedes'_barraudi:25.21903825)84.0:5.92489008,(Ae._'Aedes'_esoensis:21.44946336,((Ae._'Aedes'_cinereus:7.440004123,Ae._'Aedes'_geminus:7.440004123)60.0:2.758053256,(Ae._'Aedes'_rossicus:7.036332346,Ae._'Aedes'_yamadai:7.036332346)93.0:3.161725033)100.0:11.25140598)98.0:9.694464971)97.0:5.883068748)90.0:2.778478749)96.0:3.313773206)94.0:2.636460131)54.0:1.914282427)90.0:19.85572341)93.0:13.46113812)100.0:19.96142684,(Op._fuscus:78.77426189,((Ae._'Ochlerotatus'_vigilax:27.7631179,(Ae._'Ochlerotatus'_theobaldi:22.06453091,Ae._'Ochlerotatus'_procax:22.06453091)0.0:5.698586994)100.0:35.21724132,(((Ae._'Ochlerotatus'_bancroftianus:30.49916641,(Ae._'Ochlerotatus'_vittiger:12.01894445,Ae._'Ochlerotatus'_sagax:12.01894445)100.0:18.48022197)71.0:1.727592023,(Ae._'Ochlerotatus'_rusticus:16.94485218,(Ae._'Ochlerotatus'_refiki:11.3460754,Ae._'Ochlerotatus'_provocans:11.3460754)81.0:5.598776779)93.0:15.28190626)10.0:24.18765775,((Ae._'Ochlerotatus'_pulcritarsis:51.17683874,((((Ae._'Ochlerotatus'_hungaricus:37.41961521,Ae._'Ochlerotatus'_camptorhynchus:37.41961521)44.0:2.649314785,(Ae._'Jarnellius'_sierrensis:17.70409837,(Ae._'Jarnellius'_varipalpus:15.39809508,(Ae._'Jarnellius'_monticola:10.82061266,Ae._'Jarnellius'_deserticola:10.82061266)89.0:4.577482421)72.0:2.306003288)100.0:22.36483163)37.0:7.256782049,((Ae._'Luius'_fengi:29.09429011,Ae._'Danielsia'_albotaeniatus:29.09429011)93.0:13.5234274,((Ae._'Downsiomyia'_albolateralis:24.79517218,Ae._'Downsiomyia'_niveoides:24.79517218)89.0:4.951357842,(Ae._'Downsiomyia'_nishikawai:24.54667379,(Ae._'Downsiomyia'_novoniveus:22.93760341,(Ae._'Downsiomyia'_nipponicus:13.58163995,Ae._'Downsiomyia'_omorii:13.58163995)100.0:9.35596346)61.0:1.609070378)87.0:5.199856236)100.0:12.87118748)85.0:4.707994541)86.0:2.469425865,(((Ae._'Ochlerotatus'_thelcter:31.67160004,(Ae._'Ochlerotatus'_obturbator:31.67093099,Ae._'Ochlerotatus'_tortilis:31.67093099)0.0:0.0006690572815)96.0:7.151154513,(Ae._'Ochlerotatus'_dorsalis:30.44915449,(Ae._'Ochlerotatus'_melanimon:28.53242684,(Ae._'Ochlerotatus'_caspius:26.44577945,((Ae._'Ochlerotatus'_campestris:4.940831835,Ae._'Ochlerotatus'_niphadopsis:4.940831835)100.0:17.31239299,(Ae._'Acartomyia'_mariae:19.46869139,(Ae._'Acartomyia'_phoeniciae:15.36815113,Ae._'Acartomyia'_zammitii:15.36815113)78.0:4.100540261)74.0:2.784533437)81.0:4.192554627)41.0:2.086647382)31.0:1.916727656)91.0:8.373600065)100.0:8.889385138,((Ae._'Ochlerotatus'_canadensis:38.83654934,(Ae._'Kompia'_purpureipes:29.6202832,Ae._'Lewnielsenius'_muelleri:29.6202832)83.0:9.216266143)92.0:6.644967684,(((Ae._'Ochlerotatus'_aurifer:25.1679426,Ae._'Ochlerotatus'_thibaulti:25.1679426)61.0:3.704740929,(Ae._'Ochlerotatus'_intrudens:10.38869249,Ae._'Ochlerotatus'_diantaeus:10.38869249)100.0:18.48399104)100.0:13.29390526,(((Ae._'Ochlerotatus'_cantator:28.17997158,(Ae._'Ochlerotatus'_coluzzii:10.77231429,Ae._'Ochlerotatus'_detritus:10.77231429)100.0:17.40765729)99.0:8.763371345,(Ae._'Ochlerotatus'_pullatus:35.0449297,(((Ae._'Ochlerotatus'_tahoensis:8.82211082,Ae._'Ochlerotatus'_churchillensis:8.82211082)98.0:8.243523633,(Ae._'Ochlerotatus'_pionips:14.89445037,Ae._'Ochlerotatus'_communis:14.89445037)72.0:2.171184087)100.0:9.270842794,(Ae._'Ochlerotatus'_schizopinax:18.21340727,(Ae._'Ochlerotatus'_implicatus:13.83688877,(Ae._'Ochlerotatus'_abserratus:7.391357649,(Ae._'Ochlerotatus'_hexodontus:2.18584171,Ae._'Ochlerotatus'_punctor:2.18584171)92.0:5.205515939)72.0:6.445531123)86.0:4.376518502)96.0:8.123069973)100.0:8.708452453)23.0:1.898413225)96.0:3.675677183,((Ae._'Ochlerotatus'_rempeli:22.2483381,((Ae._'Ochlerotatus'_nigripes:3.175898753,Ae._'Ochlerotatus'_impiger:3.175898753)91.0:13.17422544,(Ae._'Ochlerotatus'_leucomelas:7.647823516,Ae._'Ochlerotatus'_cataphylla:7.647823516)96.0:8.702300676)67.0:5.898213905)99.0:13.94358611,((Ae._'Ochlerotatus'_fitchii:9.273170188,Ae._'Ochlerotatus'_grossbecki:9.273170188)100.0:22.98994882,(Ae._'Ochlerotatus'_squamiger:31.12021621,((Ae._'Ochlerotatus'_cyprius:27.5681459,Ae._'Ochlerotatus'_increpitus:27.5681459)70.0:2.340960704,(Ae._'Ochlerotatus'_kasachstanicus:26.89204321,((Ae._'Ochlerotatus'_riparius:20.21440139,(Ae._'Ochlerotatus'_behningi:4.424409669,Ae._'Ochlerotatus'_flavescens:4.424409669)100.0:15.78999172)61.0:4.819489984,((Ae._'Ochlerotatus'_aloponotum:16.61096081,Ae._'Ochlerotatus'_euedes:16.61096081)85.0:5.183842708,(Ae._'Ochlerotatus'_excrucians:16.56377405,(Ae._'Ochlerotatus'_stimulans:15.70821219,(Ae._'Ochlerotatus'_cantans:9.169553017,Ae._'Ochlerotatus'_annulipes:9.169553017)71.0:6.538659177)20.0:0.8555618558)98.0:5.231029466)93.0:3.239087859)84.0:1.858151834)92.0:3.017063398)80.0:1.211109601)80.0:1.142902797)91.0:3.928805201)96.0:4.427095903)12.0:1.547568687)74.0:3.314928234)90.0:2.230622666)97.0:2.082998217)83.0:1.381700833)76.0:1.249447493,(((Ae._'Mucidus'_alternans:25.42349504,Ae._'Mucidus'_sudanensis:25.42349504)100.0:24.01331937,(((Ae._'Ochlerotatus'_taeniorhynchus:21.91223037,(Ae._'Ochlerotatus'_mitchellae:10.85303052,(Ae._'Ochlerotatus'_nigromaculis:6.387003779,Ae._'Ochlerotatus'_sollicitans:6.387003779)81.0:4.466026742)100.0:11.05919985)100.0:21.57422787,((Ae._'Howardina'_bahamensis:21.51797666,Ae._'Howardina'_fulvithorax:21.51797666)99.0:15.95534671,(Hg._equinus:31.96295009,(Hg._janthinomys:21.89815229,(Hg._leucocelaenus:19.55898531,Hg._mesodentatus:19.55898531)65.0:2.339166975)96.0:10.0647978)24.0:5.510373274)93.0:6.013134872)94.0:3.226868418,((Ae._'Macleaya'_tremulus:31.12567274,(Ae._'Macleaya'_macmillani:14.04139193,Ae._'Macleaya'_wattensis:14.04139193)100.0:17.08428081)98.0:14.62078322,((Ae._'Ochlerotatus'_fulvus_pallens:26.02680462,(Ae._'Ochlerotatus'_bicristatus:3.950596946,Ae._'Ochlerotatus'_bimaculatus:3.950596946)98.0:22.07620768)100.0:16.89014512,((Ae._'Ochlerotatus'_albifasciatus:30.58946636,(Ae._'Ochlerotatus'_nigrinus:26.94675886,(Ae._'Ochlerotatus'_spencerii:23.86797397,(Ae._'Ochlerotatus'_sticticus:19.26502383,Ae._'Ochlerotatus'_ventrovittis:19.26502383)19.0:4.602950147)85.0:3.078784889)87.0:3.642707494)99.0:10.51805898,((Ae._'Ochlerotatus'_scapularis:29.79195161,(Ae._'Ochlerotatus'_angustivittatus:15.57466812,(Ae._'Ochlerotatus'_trivittatus:12.4392688,Ae._'Ochlerotatus'_infirmatus:12.4392688)60.0:3.135399321)95.0:14.21728349)89.0:4.781605792,(Ae._'Ochlerotatus'_crinifer:28.95054403,(Ae._'Ochlerotatus'_dupreei:22.17650589,(Ae._'Ochlerotatus'_atlanticus:15.42800501,(Ae._'Ochlerotatus'_tormentor:9.976304589,Ae._'Ochlerotatus'_pertinax:9.976304589)95.0:5.451700423)98.0:6.74850088)93.0:6.774038139)91.0:5.62301337)100.0:6.533967935)38.0:1.809424404)88.0:2.829506219)69.0:0.9668706983)94.0:2.723487753)74.0:1.005100228,((Ae._'Ochlerotatus'_burgeri:37.41806533,(Ae._'Ochlerotatus'_hendersoni:14.31582209,(Ae._'Ochlerotatus'_brelandi:11.64171915,(Ae._'Ochlerotatus'_zoosophus:5.026494951,Ae._'Ochlerotatus'_triseriatus:5.026494951)92.0:6.615224198)26.0:2.674102942)99.0:23.10224324)97.0:10.87572771,((Ae._'Dahliana'_geniculatus:42.92601509,((Ae._'Ochlerotatus'_terrens:36.94592317,Ae._'Rampamyia'_notoscriptus:36.94592317)19.0:3.277349656,((Ae._'Dobrotworskyius'_rubrithorax:15.21545377,Ae._'Dobrotworskyius'_alboannulatus:15.21545377)100.0:21.21962876,(Ae._'Himalaius'_gilli:32.06770612,(Ae._'Bruceharrisonius'_aureostriatus:9.53249252,Ae._'Bruceharrisonius'_greenii:9.53249252)100.0:22.5352136)85.0:4.36737641)86.0:3.788190292)63.0:2.702742271)86.0:3.269660523,((Ae._'Ochlerotatus'_mallochi:38.53946765,((Ae._'Halaedes'_ashworthi:14.06134636,(Ae._'Halaedes'_australis:2.164637365,Ae._'Halaedes'_wardangensis:2.164637365)99.0:11.89670899)100.0:23.44602347,(Ae._'Ochlerotatus'_oreophilus:35.56247697,(Ae._'Phagomyia'_watasei:32.32078246,((Ae._'Phagomyia'_assamensis:27.75997116,Ae._'Phagomyia'_prominens:27.75997116)78.0:3.313941148,(Ae._'Phagomyia'_khazani:27.22298575,(Ae._'Kenknightia'_dissimilis:22.95651243,Ae._'Geoskusea'_baisasi:22.95651243)85.0:4.266473322)88.0:3.850926562)70.0:1.24687015)81.0:3.241694507)59.0:1.94489286)0.0:1.032097824)86.0:4.002944198,((Ae._'Ochlerotatus'_eatoni:36.59226455,(Ae._'Gymnometopa'_mediovittatus:27.18464893,(Ae._'Georgecragius'_fluviatilis:22.89993124,(Ae._'Georgecraigius'_atropalpus:8.402619659,Ae._'Georgecraigius'_epactius:8.402619659)37.0:14.49731158)35.0:4.284717685)90.0:9.40761562)83.0:4.106377094,((Ae._'Tanakaius'_savoryi:17.52849496,Ae._'Tanakaius'_togoi:17.52849496)100.0:19.32857781,((Ae._'Ochlerotatus'_euiris:30.21924457,((Ae._'Collessius'_elsiae:23.41828347,Ae._'Collessius'_hatorii:23.41828347)90.0:6.433550399,(Ae._'Rhinoskusea'_wardi:1.120043598,Ae._'Rhinoskusea'_portonovoensis:1.120043598)100.0:28.73179027)0.0:0.3674107106)79.0:4.473421098,((Ae._'Hulecoeteomyia'_harveyi:6.719538365,Ae._'Hulecoeteomyia'_chrysolineatus:6.719538365)100.0:23.65072812,((Ae._'Collessius'_pseudotaeniatus:21.39707016,Ae._'Collessius'_tonkinensis:21.39707016)91.0:7.160975739,(Ae._'Hulecoeteomyia'_formosensis:26.01989323,(Ae._'Hulecoeteomyia'_koreicus:19.61148072,Ae._'Hulecoeteomyia'_japonicus:19.61148072)87.0:6.408412506)84.0:2.538152666)23.0:1.812220592)91.0:4.322399186)66.0:2.1644071)96.0:3.84156887)80.0:1.843770207)96.0:3.653263768)61.0:2.098117415)64.0:2.148121604)56.0:1.9843716)99.0:3.988129954)99.0:6.565943037)74.0:15.79390266)97.0:22.17401808)100.0:26.39160759):83.92804813):0;
