# Supplementary material for: From ground pools to treeholes: convergent evolution of habitat and phenotype in Aedes mosquitoes
Source: BMC Evol Biol. 2017 Dec 19;17:262. doi: 10.1186/s12862-017-1092-y (PMC5735545; doi:10.1186/s12862-017-1092-y)
Supplement: Supplementary file 16 — soghigian_et_al_ml_3ormore.nwk. Newick file for the maximum likelihood phylogeny of the Aedini generated from taxa with three or more markers. The maximum likelihood phylogeny generated in this study for taxa with three or more markers, representing taxa for which we have high confidence in sequence identity, in newick format. (NWK 7 kb) [file 12862_2017_1092_MOESM16_ESM.nwk]

DNA	Subset1 = 1-714\3
DNA	Subset2 = 2-714\3
DNA	Subset3 = 3-714\3
DNA	Subset4 = 715-1416\3
DNA	Subset5 = 716-1416\3
DNA	Subset6 = 717-1416\3
DNA	Subset7 = 1417-2384
DNA	Subset8 = 2385-3335
DNA	Subset9 = 3336-4736\3
DNA	Subset10 = 3337-4736\3
DNA	Subset15 = 3338-4736\3
DNA	Subset11 = 4737-5415\3
DNA	Subset12 = 4738-5415\3
DNA	Subset13 = 4739-5415\3
DNA	Subset14 = 5416-6298
