# Supplementary material for: From ground pools to treeholes: convergent evolution of habitat and phenotype in Aedes mosquitoes
Source: BMC Evol Biol. 2017 Dec 19;17:262. doi: 10.1186/s12862-017-1092-y (PMC5735545; doi:10.1186/s12862-017-1092-y)
Supplement: Supplementary file 17 — soghigian_et_al_alignment.phy. The alignment used in maximum likelihood analyses. The alignment used in maximum likelihood analyses from more than 200 aedines in phylip format. (PHY 1606 kb) [file 12862_2017_1092_MOESM17_ESM.phy]

 260 6298
Ae._'Acartomyia'_mariae -----------------------------------------------------------------------------------------------------------------------------------------------------------------------------------------------------------------------------------------------------------------------------------------------------------------------------------------------------------------------------------------------------------------------------------------------------------------------------------------------------------------------------------------------------------------------------------------------------------------------------------------------------------------------------------------------------------------------------------------------------------------------------------------------------------------------------------------------------------------------------------------------------------------------------------------------------------------------------------------------------------------------------------------------------------------------------------------------------------------------------------------------------------------------------------------------------------------------------------------------------------------------------------------------------------------------------------------------------------------------------------------------------------------------------------------------------------------------------------------------------------------------------------------------------------------------------------------------------------------------------------------------------------------------------------------------------------------------------------------------------------------------------------------------------------------------------------------------------------------------------------------------------------------------------------------------------------------------------------------------------------------------------------------------------------------------------------------------------------------------------------------------------------------------------------------------------------------------------------------------------------------------------------------------------------------------------------------------------------------------------------------------------------------------------------------------------------------------------------------------------------------------------------------------------------------------------------------------------------------------------------------------------------------------------------------------------------------------------------------------------------------------------------------------------------------------------------------------------------------------------------------------------------------------------------------------------------------------------------------------------------------------------------------------------------------------------------------------------------------------------------------------------------------------------------------------------------------------------------------------------------------------------------------------------------------------------------------------------------------------------------------------------------------------------------------------------------------------------------------------------------------------------------ATTCGTGCTGAATTAAGTCAACCTGGTATATTTATTGGAAATGACCAAATTTATAATGTAATTGTTACAGCTCATGCTTTTATTATAATTTTCTTTATAGTTATACCTATTATAATTGGAGGATTTGGAAATTGATTAGTTCCTTTAATATTAGGAGCACCAGATATAGCATTTCCTCGAATAAATAATATAAGTTTTTGAATATTACCTCCTTCATTGACACTACTACTTTCAAGTAGTATAGTAGAAAATGGATCAGGAACTGGATGAACAGTTTATCCACCTCTTTCATCTGGAACTGCCCATGCAGGAGCCTCTGTTGATTTAACAATTTTTTCTTTACATTTAGCAGGAGTATCATCAATTTTAGGAGCAGTAAATTTTATTACTACTGTTATTAATATACGATCAGCAGGAATTACATTAGATCGATTACCTTTATTTGTTTGATCTGTTGTAATTACAGCTGTATTATTACTTTTATCATTACCTGTTTTAGCTGGAGCTATTACTATATTATTAACTGATCGAAATTTAAATACTTCATTCTTTGATCCTATTGGAGGAGGAGATCCTATTTTATACCAACATTTA????????????????????????????????????????????????????????????TCACATATTATTACTCAAGAAAGTGGTAAAAAGGAAACTTTTGGAACTCTTGGAATAATTTATGCTATATTAACAATTGGATTATTAGGATTTATTGTTTGAGCTCATCATATATTTACAGTTGGAATAGATGTTGATACTCGAGCTTATTTCACTTCTGCTACAATAATCATTGCTGTTCCTACAGGAATTAAAATTTTTAGTTGATTAGCTACACTTCATGGAACACAATTAACTTATAGACCTGCATTACTTTGATCATTAGGATTTGTATTTTTATTTACAGTAGGGGGATTAACYGGAGTTGTTCTTGCTAATTCATCACTTGATATTGTRTTACATGATACATATTATGTTGTTGCTCACTTCCATTATGTTCTTTCTATAGGAGCTGTATTTGCTATTATAGCTGGATTTATTCACTGATATCCTTTATTAACTGGATTAGTAATAAATCCTTCATGATTAAAGGCTCAATTTACTATAATATTTATTGGAGTAAATTTAACTTTCTTCCCTCAACATTTTTTAGGTTTAGCKGGAATACCACGACGATATTCTGATTTTCCAGATAGYTATTTAGCATGAAATATTATTTCTTCRTTAGGAAGAACTATTTCTTTATTTGCTATTATTTTCTTTATATTCATTATTTGAGAAAGTATAATTACACAACGTACTCCTTCT--------------------------------------------------------------------------------------------------------------------------------------------------------------------------------------------------------------------------------------------------------------------------------------------------------------------------------------------------------------------------------------------------------------------------------------------------------------------------------------------------------------------------------------------------------------------------------------------------------------------------------------------------------------------------------------------------------------------------------------------------------------------------------------------------------------------------------------------------------------------------------------------------------------------------------------------------------------------------------------------------------------------------------------------------------------------------------------------------------------------------------------------------------------------------------------------------------------------------------------------------------------------------------------------------------------------------------------------------------------------------------------------------------------------------------------------------------------------------------------------------------------------------------------------------------------------------------------------------------------------------
Ae._'Acartomyia'_phoeniciae -----------------------------------------------------------------------------------------------------------------------------------------------------------------------------------------------------------------------------------------------------------------------------------------------------------------------------------------------------------------------------------------------------------------------------------------------------------------------------------------------------------------------------------------------------------------------------------------------------------------------------------------------------------------------------------------------------------------------------------------------------------------------------------------------------------------------------------------------------------------------------------------------------------------------------------------------------------------------------------------------------------------------------------------------------------------------------------------------------------------------------------------------------------------------------------------------------------------------------------------------------------------------------------------------------------------------------------------------------------------------------------------------------------------------------------------------------------------------------------------------------------------------------------------------------------------------------------------------------------------------------------------------------------------------------------------------------------------------------------------------------------------------------------------------------------------------------------------------------------------------------------------------------------------------------------------------------------------------------------------------------------------------------------------------------------------------------------------------------------------------------------------------------------------------------------------------------------------------------------------------------------------------------------------------------------------------------------------------------------------------------------------------------------------------------------------------------------------------------------------------------------------------------------------------------------------------------------------------------------------------------------------------------------------------------------------------------------------------------------------------------------------------------------------------------------------------------------------------------------------------------------------------------------------------------------------------------------------------------------------------------------------------------------------------------------------------------------------------------------------------------------------------------------------------------------------------------------------------------------------------------------------------------------------------------------------------------------------------------------------------------------------------------------------------------------------------------------------------------------------------------------------------------------ATTCGTGCTGAATTAAGTCAACCAGGTATATTTATTGGAAATGACCAGATTTATAATGTAATTGTAACAGCTCATGCTTTTATTATAATTTTTTTTATAGTGATACCTATTATAATTGGAGGATTTGGAAATTGATTAGTTCCTTTAATATTAGGAGCACCAGATATAGCATTTCCTCGAATAAATAATATAAGTTTTTGAATATTACCCCCTTCATTAACACTCCTACTTTCAAGTAGTATAGTAGAAAATGGATCAGGAACAGGATGAACAGTTTATCCTCCTCTTTCATCTGGAACTGCCCATGCAGGAGCTTCAGTTGATTTAACAATTTTTTCTTTACATTTAGCAGGAGTATCATCAATTTTAGGGGCAGTAAATTTTATTACTACTGTAATTAATATACGATCAGCAGGAATTACATTAGATCGATTACCTTTATTTGTATGATCAGTTGTAATTACAGCTGTATTATTACTTTTATCATTACCTGTTTTAGCTGGAGCTATTACTATATTATTAACTGATCGAAATTTAAATACTTCATTCTTTGATCCTATTGGAGGAGGAGATCCTATTTTATATCAACATTTA----------------------------------------------------------------------------------------------------------------------------------------------------------------------------------------------------------------------------------------------------------------------------------------------------------------------------------------------------------------------------------------------------------------------------------------------------------------------------------------------------------------------------------------------------------------------------------------------------------------------------------------------------------------------------------------------------------------------------------------------------------------------------------------------------------------------------------------------------------------------------------------------------------------------------------------------------------------------------------------------------------------------------------------------------------------------------------------------------------------------------------------------------------------------------------------------------------------------------------------------------------------------------------------------------------------------------------------------------------------------------------------------------------------------------------------------------------------------------------ACAAG-TTGAACGCATATTGCACATCGTAC-AAC--CAGTACGATGTACACATTTTTGAGTGCCTATATTTATC--GATTCAACTAATGC--GT---G--------------T-----GCGCGTGCAC-----------------------------GT---TTCACT-------------------TCGGGTGGACAGGTGCACGGCCCCCCC-GAGAGAGAGGGA------------------------------------------GCACGTATGCGTAGT-GATGCGTTGCCCG------CC------------------TTC----GGTG-----------G-----CGGTCAAACATTGAAGATAGTCAG----------------------------CGGCG-CGGCGTCCTCG-----------GCGACGAACGAC-CGCG----GTTG-AT-GAATACATCCCA---TATGCCACACCA---------------------------------------------------------------------------------------------------------------------------------------------------------------------------------------------------------------------------------------------------------------------------TCGCGTTGG--CTA----TGT--------------------------TGTATTCCATCTGTCCGCCTAGC-----------------------------TAGTAGTTACCGGTA----------GTAG
Ae._'Acartomyia'_zammitii -----------------------------------------------------------------------------------------------------------------------------------------------------------------------------------------------------------------------------------------------------------------------------------------------------------------------------------------------------------------------------------------------------------------------------------------------------------------------------------------------------------------------------------------------------------------------------------------------------------------------------------------------------------------------------------------------------------------------------------------------------------------------------------------------------------------------------------------------------------------------------------------------------------------------------------------------------------------------------------------------------------------------------------------------------------------------------------------------------------------------------------------------------------------------------------------------------------------------------------------------------------------------------------------------------------------------------------------------------------------------------------------------------------------------------------------------------------------------------------------------------------------------------------------------------------------------------------------------------------------------------------------------------------------------------------------------------------------------------------------------------------------------------------------------------------------------------------------------------------------------------------------------------------------------------------------------------------------------------------------------------------------------------------------------------------------------------------------------------------------------------------------------------------------------------------------------------------------------------------------------------------------------------------------------------------------------------------------------------------------------------------------------------------------------------------------------------------------------------------------------------------------------------------------------------------------------------------------------------------------------------------------------------------------------------------------------------------------------------------------------------------------------------------------------------------------------------------------------------------------------------------------------------------------------------------------------------------------------------------------------------------------------------------------------------------------------------------------------------------------------------------------------------------------------------------------------------------------------------------------------------------------------------------------------------------------------------------------------------------------------------------------------------------------------------------------------------------------------------------------------------------------------------------ATTCGTGCTGAATTAAGTCAACCAGGTATATTTATTGGAAATGACCAAATTTATAATGTAATTGTTACAGCTCATGCTTTTATTATAATTTTCTTTATAGTAATACCTATTATAATTGGAGGATTTGGAAATTGATTAGTTCCTTTAATATTAGGAGCACCAGACATAGCATTTCCTCGAATAAATAATATAAGTTTTTGAATACTACCTCCTTCATTAACACTGCTACTCTCAAGTAGTATAGTAGAAAATGGATCAGGAACAGGGTGAACAGTTTATCCTCCTCTTTCATCTGGAACTGCTCATGCAGGAGCTTCAGTTGATTTAACAATTTTTTCTTTACATTTAGCAGGAGTATCATCAATTTTAGGAGCAGTAAATTTTATTACTACTGTTATTAATATACGATCAGCAGGAATTACATTAGATCGATTACCTTTATTTGTTTGATCTGTTGTAATTACAGCTGTATTATTACTTTTATCATTACCTGTTTTAGCTGGAGCTATTACTATATTATTAACTGATCGAAATTTAAATACTTCATTTTTTGATCCTATTGGAGGAGGAGACCCTATTTTATACCAACATTTA----------------------------------------------------------------------------------------------------------------------------------------------------------------------------------------------------------------------------------------------------------------------------------------------------------------------------------------------------------------------------------------------------------------------------------------------------------------------------------------------------------------------------------------------------------------------------------------------------------------------------------------------------------------------------------------------------------------------------------------------------------------------------------------------------------------------------------------------------------------------------------------------------------------------------------------------------------------------------------------------------------------------------------------------------------------------------------------------------------------------------------------------------------------------------------------------------------------------------------------------------------------------------------------------------------------------------------------------------------------------------------------------------------------------------------------------------------------------------------ACAAG-TTGAACGCATATTGCACATCGTAC-AAC--C-GTACGATGTACACATTTTTGAGTGCCTATATTTATC--GATTCGACTA-TAC--GT---G--------------C---------GTGCAC-----------------------------GT---TTCACT-------------------TCGGGTGGACAGGTGCACGGCCC-------------GGAA------------------------------------------GCACGTATGCGTAGT-GATGCGTTGCCCG------CC------------------TTC----GGTG-----------G-----CGGTCAAACATTGAAGATAGTCAG----------------------------GCGCG-CGGCGAC----------------------ACGACGCG------GTTG-AT-GAGCACATCCCA---TACGCCAGCGAG-------------------------------------------------------------------------------------------------------------------------------------------------------------------------------------------------------------------------------------------------------------------------------CGGCTGG--ATA----TGT------------------------TGTGCTCCATCATCACGC-----------------------------------AGCGGAGCCCCATT---CGA----GTAG
Ae._'Aedes'_cinereus CTGGTATTCAGTCAGACCCATGCGGCGCTTGTTGGAGATGTCATAGATACCGCCCTCGGCTTCGGAGTGCTCGCCGCGGGTTCCACGGACCTGCAGGTTGTATTTGTCGGCGATGGATTCCAGCTTGGCGTAGTCCTTGGCCAATTTCGGGACCTTGATGTGGACCGAAGCGCGGATGGTGGTTCCCAGGTTGGTTGGGCAGAAGGTCAGGAAACCGAGACGGTCGTGGTGCGAGAATGGCACGCGCTTCTCAATGTCGTTGACAGCGGAGACCAGACGGCGGTAGACCTGTCCCAGATCGCCACCCATCTGCATGGAGATGATGCGGAGGTGATCTTCCTCATTGCACCAGACCAGGAAGGTCTTGTTGTCGTTGTGGTAGATACCACGTCCAGATGGCCAGAAACGGCAAGCGTTGGCGGCCTGCAGGAAACGATCACCCTCCTTGAACAGGAAGTGGTCATCGATCAGCTGCTGCTGGACGGCCTTGTCCATGCCAGTCAGTGGGTAGAACTTGCCCTTCAGCTCACCCTCCAGTCCGGACAGGGTGGCGGAAACCTTCTCTTCCATCTCCTTGTACTGGGCCTCGGTCAGGCACGGGTTGAATGGGTAGCCCTCCATCGAGCGACCGCAACGGACGCGGGTCGACACGACGAACTCACCGGTGGGGTCAACGTTGCCGAACGAGTCGACATCGCCAAAGTCACGGTTCGGCAAACGTTCCGATCGGCACGGGGCACCGGTCTT-ATCTGTCCGGTGCTCAGACCAACAACCAGATCGGCAATGAAGGTATCCTCAGTTTCGCCGGAACGATGCGACACCATGGTGCCCCATCCGTTCTTCTTGGCCAGCAAGTGGGCGTTGATCGACTCGGTCACGGAACCGATCTGGTTGACCTTCAGCAACAGGCAGTTGCAAGACTTCTTCTCGACGGCAGTGGCAATGCGCTTCGGGTTGGTCACAGTCAAGTCATCACCGACGATCTGAATGCTGGTGTTGGCAGTCATCTTTGCCCAGGCGGCCCAGTCGTCCTGGTCGAAGGGATCCTCAATACTGACCATTGGGAAGCCCTTGATGAAGCCCTGGTACAGATCTTCCAGCGCATCTGACGTCAACCAGGCACTCTTGTCCGAGCTGGGGTTCTTGAAGTCCAGATCGTACTTTCCGTCCTTGAAGAATTCGGAGGCAGCAACGTCCATACCGATTTCGACCTTGCCAGTGTATCCGGCCTTGGCGATGGCATCCTGGATCAGGTTCAGGGCTTCCTTGTTCTCCAGAATGTTGGGGGCGAAGCCACCCTCATCACCGACGGCGGTGGCATCCAGACCGAACTTGGCCTTGATGACGTTCTTCAGGTGGTGGTACACCTCCGAACCGATCTTCATGGCCTCGGTGAAGGACGAAGCACCAGTGGGTATAGAGGACTACCATGGTTGCAACGGGTAACGGGGAATCAGGGTTCGATTCCGGAGAGGGAGCCTGAGAAATGGCTACCACATCCAAGGAAGGCAGCAGGCGCGTAAATTACCCAATCCCGGCACGGGGAGGTAGTGACGAGAAATAACAATATAAGACTCTTTTATGACGTCTTATAATTGGAATGAGTTGAGCATAAATCCTTCAACAAGGATCAAGTGGAGGGCAAGTCTGGTGCCAGCAGCCGCGGTAATTCCAGCTCCACTAGCGTATATTAAAATTGTTGCGGTTAAAACGTTCGAAGTTTATTCTTGTCCAACACGGGTGCTACTCC-TAATGAA-GGCAGTAGGTCACTGGATTGTTGCGACTATAAGACTGGGTGCGCCCG-----TCGGTCCTC------------------------------------------------ACGGG-CCGGCGCGG--TCGTAGTGTGGCGC-TGATGCCTTTCATCGGGTGCAGTG---TTTCCGCAAGCCCAGCTGCTATTACCTTGAACAAATTAGAGTGCTCTAAGCAGGCTATCC-TACGGCCGAGAATAATCTTGCATGGAATAATGGAATATGACCTCGGTCTTAATATTCATTGGTTTGTAAT-CAGATCAAGAGGTAATGATTAACAGAAGTAGTTGGGGGCATTAGTATTACGGCGCGAGAGGTGAAATTCGTAGACCGTCGTAAGACTAACTAAAGCGAAAGCATTTGCCATGGATGCTTTCATTAATCAAGAACGAAAGTTAGAGGATCGAAGGCGATTAGATACCGCCCTAGTTCTAACCGTAAACTATGCCAATTAGCAATTGGGAGACGCTACATTATGGTGCTCTCAGTAGCTTCCGGGAAACCAAAATTAGGTTCCGGGGGAAGTATGGTTGCAAAGTTGAAACTTAAAGGAATTGACGGAAGGGCACCACCAGGAGTGACTCCTTCT-AAAGCTAAATATCACCACG-AGA-CCGAT-AGCGAACAAGTACCGTGAGGGAAAGTTGAAAAGCAC-TCTGAATAGAGAGTC-AAAAAGTACGTGAAACTGCCTAGGGCTCAAGCCCGTTGAACTCGATTATCC-GA-GCGGAGACATTCACCTGCGGT--TGGT-----CGG---C-------------------GACG--GCA--GACCGCAGGGCACTTGTCT-CTCGCG----------------TCAAGAGGACACTGCGATCCATTACGAAACAGCTTTC-GC----GTC--------------GCA---AGA----CGCA---AGGTCGCCCGACAG-TTGCC-CCTTGGTGC------TGGTTGGTTGTCCCACAGTAGCGACGCTCAG-TTCTGAAGGCCTGTGCCGCGAGGTGGGG-CTTACT-GCACGCGGTGTT--------T-GCAGTCGGGCGCGTGATGGATTTATG-CGTACACC--GG-----------------TGGTCTTCCCGTA-AGGGGCCG--------CCGGACTGTCGATC-GGCAGTGAAAGAATCGAGGTACCTTCGGGACCCGTCTTGAAACACGGACCAAGAAGTCTATCTTGCGCGCGAGCCAATGGTCGT-CCT-CTGGAGCACCAAAGGCGCAGAAAACATAACTTGA---G--------------TTGTGCGGGATTACGGGCGCGGCTCTCTGC-TCGTCCCTCCATCCCCGGGTGTTGT-AACCGGCATGCGGCCA-CCG---------G--GGTTC--------------------------GCCCCGGCACCGTGCCACAACATACCGTGAGTGTGCAGGATGTGACCCGAAAGATGGTGAACTATGCCTGATCAGGTTGAAGTCAGGGGAAACCCTGATGGAGGACCGAAGCAGTTCTGACGTACACTATATTTTATTTTTGGAGTTTGATCTGGAATAGTAGGAACATCTTTAAGTATATTAATTCGTGCAGAATTAAGTCATCCAAGCATATTTATTGGAAATGACCAAATTTATAATGTAATTGTAACAGCTCATGCATTTATTATAATTTTTTTTATAGTTATACCTATTATAATTGGAGGATTTGGTAATTGACTTGTTCCTTTAATATTAGGAGCTCCTGATATAGCTTTCCCCCGAATAAATAATATAAGTTTTTGAATATTACCTCCCTCATTAACCCTGTTATTATCCAGCTCAATAGTAGAAAATGGAGCTGGTACCGGGTGAACTGTTTATCCCCCTCTATCTTCTGGAACTGCTCATGCAGGGGGTTCCGTTGACTTAGCTATTTTTTCTTTACACTTAGCGGGGATTTCTTCAATTTTAGGGGCTGTAAATTTTATTACAACTGTTATTAATATACGATCTGCAGGAATTACCCTTGATCGACTTCCTTTATTTGTTTGATCAGTTGTAATTACTGCTATTTTATTACTTCTTTCTTTACCTGTTTTAGCTGGAGCTATTACTATATTATTAACTGATCGAAATTTAAATACATCATTCTTTGACCCAATTGGAGGAGGAGATCCAATTTTATATCAACATTTATTTTGATTCTTTGGACATCCAGAAGTTTATATTTTAATTTTACCTGGRTTTGGAATAATTTCTCATATTATTACTCAAGAAAGAGGGAAAAAGGAAACATTTGGAACTTTAGGGATAATTTATGCTATACTTACAATTGGATTATTAGGATTTATTGTATGAGCACACCATATATTTACAGTAGGAATAGATGTTGATACTCGAGCATATTTTACTTCTGCCACTATAATTATTGCAGTGCCTACTGGAATTAAAATTTTCAGTTGATTAGCTACTTTACATGGAACTCAATTTACTTATAGCCCTGCCCTATTATGATCTTTAGGATTTGTATTTTTATTTACAGTAGGGGGATTAACAGGGGTAGTTCTTGCTAATTCATCTATTGATATTGTACTTCATGACACTTATTATGTTGTAGCTCATTTCCACTATGTTTTATCTATAGGGGCAGTATTTGCAATTATAGCAGGATTTATTCATTGATATCCTTTATTAACAGGTTTAGTAATAAACCCATCTTGATTAAAGGCTCAATTTGGAATAATATTTGTTGGAGTAAATTTAACATTTTTTCCTCAACATTTTTTAGGATTAGCCGGAATACCTCGACGATATTCAGATTTTCCAGATAGTTATTTAACTTGAAATATTATTTCATCTTTAGGAAGAACAATTTCTTTATTTGCTATTATTTTCTTTTTATTTATTATTTGAGAAAGTATAATTACTCAACGAGCTCCTGCA-------------------------------------------------------------------------------------------------------------------------------------------------------------------------------------------------------------------------------------------------------------------------------------------------------------------------------------------------------------------------------------------------------------------------------------------------------------------------------------------------------------------------------------------------------------------------------------------------------------------------------------------------------------------------------------------------------ACACG-TTGAACGCATATTGCACATCGTAC-TAC--A-GTACGATGTACACATTTTTGAGTGCCTATATTTATC--CATTCAACTA-TAC--GC---G--------------T---------GCTCCC----------------------------------------------------------TACCGGGGGGCA-----------------------------------------------------------------------CGTCGTATGCGTAGT-GACGTTTTCCC-G------CT------------------CCC----CATG-----------G-----CGGTAAAACGTTTAAGATAGTCAG------------------------------ACG-TGGTGCG-------------------TGAGCATCGCG------GTTG-AT-GAGTACATCCCA---TCCAAATGGCCG------------------------------------------------------------------------------------------------------------------------------------------------------------------------------------------------------------------------------------------------------------------------GCCTGTGCCATG--TGA----TGT--------------------------TGTATTCCATCCATTTGTTGACGATTGAACA-----------------------GTGTTGAACTGGT---ACCCCA-GTAG
Ae._'Aedes'_esoensis --------------------------------------------------------------------------------------------------------------------------------------------------------------------------------------------------------------------------------------------------------------------------------------------------------------------------------------------------------------------------------------------------------------------------------------------------------------------------------------------------------------------------------------------------------------------------------------------------------------------------------------------------------------------------------------------------------------------------------------------------------------------------------------------------------------------------------------------------------------------------------------------------------------------------------------------------------------------------------------------------------------------------------------------------------------------------------------------------------------------------------------------------------------------------------------------------------------------------------------------------------------------------------------------------------------------------------------------------------------------------------------------------------------------------------------------------------------------------------------------------------------------------------------------------------------------------------------------------------------------------------------------------------------------------------------------------------------------------------------------------------------------------------------------------------------------------------------------------------------------------------------------------------------------------------------------------------------------------------------------------------------------------------------------------------------------------------------------------------------------------------------------------------------------------------------------------------------------------------------------------------------------------------------------------------------------------------------------------------------------------------------------------------------------------------------------------------------------------------ACTCCTTCT-AAAGCTAAATATCACCACG-AGA-CCGAT-AGCGAACAAGTACCGTGAGGGAAAGTTGAAAAGCAC-TCTGAATAGAGAGTC-AAAAAGTACGTGAAACTGCCTAGGGCTCAAGCCCGTTGAACTCGATTATCC-GA-GCGGAGACATTCACCTGCGGT--TGGT-----CGG---C-------------------GACG--GCA--GACCGCAGGGCACTTGTCT-CCCGCG----------------TCAAGAGGACACTGCGATCCATTACGAAACAGCTTTG-GC----GTC--------------GCA---AGA----CGCA---AGGTCACCCGACAG-TTGCC-CCCTGGTGC------TGGTTGGTTGTCCCACAGTAGCGACGCTCAG-TTCTGAAGGCCTGTGCCGCGAGGTGGGG-CTTACT-GCACGTGGTGTT--------T-GCAGTCGGGTGCGTGATGGATTTGTG-CGTACACC--GG-----------------CGGTCTTCCCGCA-AGGGGCCG--------CCGGACTGTCGATC-GGCAGTGAAAGAATCGAGGTACCTTCGG------------------------------------------------------------------------------------------------------------------------------------------------------------------------------------------------------------------------------------------------------------------------------------------------------------------------------------------------------------------------TATATTTTATTTTTGGAGTTTGATCTGGAATAGTAGGAACATCCTTAAGTATATTAATTCGTGCAGAGTTAAGTCACCCTAGTATATTTATTGGGAATGACCAAATTTATAATGTAATTGTAACAGCTCATGCATTTATTATAATTTTTTTTATAGTTATACCTATTATAATTGGAGGATTCGGAAATTGACTTGTTCCTTTAATATTAGGAGCCCCTGATATAGCTTTTCCTCGAATAAATAATATAAGTTTTTGAATATTACCCCCTTCATTAACACTACTGTTATCAAGCTCAATAGTAGAAAATGGAGCTGGTACAGGGTGAACTGTTTATCCTCCTCTATCTTCTGGAACTGCCCATGCAGGAGGTTCTGTTGACTTAGCAATTTTCTCTTTACATTTAGCCGGGATTTCTTCAATTTTAGGGGCTGTAAATTTTATTACAACTGTTATTAATATACGATCGGCAGGAATTACTCTTGACCGACTTCCTTTATTTGTTTGATCAGTTGTAATTACAGCTATTTTATTACTTCTTTCATTACCTGTTTTAGCCGGAGCTATTACTATACTATTAACTGATCGAAACTTAAATACTTCATTCTTTGACCCAATTGGAGGAGGAGACCCAATTTTATATCAACATTTA?????????????????????????????????????????????GGATTTGGTATAATTTCACATATTATTACTCAAGAAAGAGGAAAAAAGGAAACTTTTGGGACTCTAGGAATAATTTATGCTATACTTACAATTGGATTATTAGGATTTATTGTTTGAGCTCATCATATATTTACAGTAGGAATAGATGTTGATACTCGAGCATATTTTACTTCTGCTACTATAATTATTGCAGTACCTACTGGAATTAAAATTTTCAGTTGATTAGCTACTTTACACGGAACTCAATTTACTTATAGTCCTGCTTTATTATGATCTTTAGGATTTGTATTTTTATTCACCGTTGGAGGATTAACTGGAGTAGTTCTTGCTAACTCATCTATTGATATTGTACTTCATGATACTTATTACGTTGTTGCCCATTTCCATTATGTATTATCTATAGGAGCAGTATTTGCAATTATAGCCGGATTTATTCATTGATACCCTTTATTAACAGGACTAGTAATAAACCCTTCTTGATTAAAGGCTCAATTTGGAATAATATTTGTTGGAGTAAATTTAACATTTTTCCCTCAACATTTCTTGGGATTAGCAGGAATACCTCGACGATATTCAGATTTTCCAGATAGTTACTTAACTTGAAATATTATTTCATCTTTAGGAAGAACAATTTCTTTATTTGCTATTATTTTCTTTTTATTTATTATTTGAGAAAGAATAATTACTCAACGAACTCCTTCA--------------------------------------------------------------------------------------------------------------------------------------------------------------------------------------------------------------------------------------------------------------------------------------------------------------------------------------------------------------------------------------------------------------------------------------------------------------------------------------------------------------------------------------------------------------------------------------------------------------------------------------------------------------------------------------------------------------------------------------------------------------------------------------------------------------------------------------------------------------------------------------------------------------------------------------------------------------------------------------------------------------------------------------------------------------------------------------------------------------------------------------------------------------------------------------------------------------------------------------------------------------------------------------------------------------------------------------------------------------------------------------------------------------------------------------------------------------------------------------------------------------------------------------------------------------------------------------------------------------------------
Ae._'Aedes'_geminus ---------------------------------------------------------------------------------------------------------------------------------------------------------------------------------------------------------------------------------------------------------------------------------------------------------------------------------------------------------------------------------------------------------------------------------------------------------------------------------------------------------------------------------------------------------------------------------------------------------------------------------------------------------------------------------------------------------------------------------------------------------------------------------------------------------------------------------------------------------------------------------------------------------------------------------------------------------------------------------------------------------------------------------------------------------------------------------------------------------------------------------------------------------------------------------------------------------------------------------------------------------------------------------------------------------------------------------------------------------------------------------------------------------------------------------------------------------------------------------------------------------------------------------------------------------------------------------------------------------------------------------------------------------------------------------------------------------------------------------------------------------------------------------------------------------------------------------------------------------------------------------------------------------------------------------------------------------------------------------------------------------------------------------------------------------------------------------------------------------------------------------------------------------------------------------------------------------------------------------------------------------------------------------------------------------------------------------------------------------------------------------------------------------------------------------------------------------------------------------------------------------------------------------------------------------------------------------------------------------------------------------------------------------------------------------------------------------------------------------------------------------------------------------------------------------------------------------------------------------------------------------------------------------------------------------------------------------------------------------------------------------------------------------------------------------------------------------------------------------------------------------------------------------------------------------------------------------------------------------------------------------------------------------------------------------------------------------------------------------------------------------------------------------------------------------------------------------------------------------------------------------------------------------------------------------------------------------------------------------------------------------------------------------------------------------------------------------------------------------------------------------------------------------------------------------------------------------------------------------------------------------------------------------------------------------------------------------------------------------------------------------------------------------------------------------------------------------------------------------------------------------------------------------------------------------------------------------------------------------------------------------------------------------------------------------------------------------------------------------------------------------------------------------------------------------------------------------------------------------------------------------------------------------------------------------------------------------------------------------------------------------------------------------------------------------------------------------------------------------------------------------------------------------------------------------------------------------------------------------------------------------------------------------------------------------------------------------------------------------------------------------------------------------------------------------------------------------------------------------------------------------------------------------------------------------------------------------------------------------------------------------------------------------------------------------------------------------------------------------------------------------------------------------------------------------------------------------------------------------------------------------------------------------------------------------------------------------------------------------------------------------------ACACG-TTGAACGCATATTGCACATCGTAC-TAC--A-GTACGATGTACACATTTTTGAGTGCCTATATTTATC--CATTCAACTA-TAC--GC---G--------------C---------GTGCTC--------------------------------------------------------CCTACCGGGGGGCA-----------------------------------------------------------------------CGTCGTATGCGTAGT-GACGTTTTCCC-G------CT------------------CCC----CATG-----------G-----CGGTAAAACGTTTAAGATAGTCAG------------------------------ACG-TGGTGCG-------------------CGAGCATCGCG------GTTG-AT-GAGTACATCCCA---TCCAAATGGCCG------------------------------------------------------------------------------------------------------------------------------------------------------------------------------------------------------------------------------------------------------------------------GCCTGTGCCATG--TGA----TGT--------------------------TGTATTCCATCCATTTGTTGACGAT-AAACA-----------------------GTGT-GAACTG-T---ACCCCA-GTAG
Ae._'Aedes'_rossicus -----------------------------------------------------------------------------------------------------------------------------------------------------------------------------------------------------------------------------------------------------------------------------------------------------------------------------------------------------------------------------------------------------------------------------------------------------------------------------------------------------------------------------------------------------------------------------------------------------------------------------------------------------------------------------------------------------------------------------------------------------------------------------------------------------------------------------------------------------------------------------------------------------------------------------------------------------------------------------------------------------------------------------------------------------------------------------------------------------------------------------------------------------------------------------------------------------------------------------------------------------------------------------------------------------------------------------------------------------------------------------------------------------------------------------------------------------------------------------------------------------------------------------------------------------------------------------------------------------------------------------------------------------------------------------------------------------------------------------------------------------------------------------------------------------------------------------------------------------------------------------------------------------------------------------------------------------------------------------------------------------------------------------------------------------------------------------------------------------------------------------------------------------------------------------------------------------------------------------------------------------------------------------------------------------------------------------------------------------------------------------------------------------------------------------------------------------------------------------------------------------------------------------------------------------------------------------------------------------------------------------------------------------------------------------------------------------------------------------------------------------------------------------------------------------------------------------------------------------------------------------------------------------------------------------------------------------------------------------------------------------------------------------------------------------------------------------------------------------------------------------------------------------------------------------------------------------------------------------------------------------------------------------------------------------------------------------------------------------------------------------------------------------------------------------------------------------------------------ACACTATATTTTATTTTTGGAGTTTGATCMGGAATAGTAGGAACATCTTTAAGTATATTAATTCGTGCAGAATTAAGTCATCCAAGTATATTTATTGGAAATGACCAAATTTATAATGTAATTGTAACAGCTCATGCATTTATTATAATTTTCTTTATAGTTATACCTATTATAATTGGAGGATTTGGTAATTGACTTGTTCCTTTAATATTAGGAGCCCCTGATATAGCCTTTCCTCGAATAAATAATATAAGTTTTTGAATATTACCTCCCTCATTAACCCTGTTATTATCAAGCTCAATAGTAGAAAATGGAGCTGGTACAGGGTGAACTGTTTACCCTCCTTTATCTTCTGGAACTGCTCATGCAGGAGGTTCTGTTGACTTAGCAATTTTCTCTTTACATTTAGCCGGGATTTCTTCGATTTTAGGGGCCGTAAATTTTATTACAACTGTTATTAATATACGATCAGCAGGAATTACACTTGATCGACTTCCTTTATTTGTTTGATCAGTTGTTATTACTGCTATTTTATTACTTCTTTCTTTACCTGTTTTAGCTGGGGCTATTACTATATTATTAACTGATCGAAATTTAAATACATCATTCTTTGACCCTATTGGAGGAGGAAATCCAATTTTATATCAACATTTATTT???????????????????????????????????????CCTGGGTTTGGAATAATTTCTCATATTATTACTCAAGAAAGAGGGAAAAAGGAAACATTTGGAACTTTAGGGATAATTTATGCTATACTTACAATTGGATTATTAGGATTTATTGTATGAGCACACCATATATTTACAGTAGGAATAGATGTTGATACTCGAGCATATTTTACTTCTGCCACTATAATTATTGCAGTGCCTACTGGAATTAAAATTTTCAGTTGATTAGCTACTTTACATGGAACTCAATTTACTTATAGACCTGCCCTATTATGATCTTTAGGATTTGTATTTTTATTTACAGTAGGGGGATTAACAGGGGTAGTTCTTGCTAATTCATCTATTGATATTGTACTTCATGACACTTATTATGTTGTAGCTCATTTCCACTATGTTTTATCTATAGGGGCAGTATTTGCAATTATAGCAGGATTTATTCATTGATATCCTTTATTAACAGGTTTAGTAATAAACCCATCTTGATTAAAGGCTCAATTTGGAATAATATTTGTTGGAGTAAATTTAACATKTTTTCCTCAACATTTTTTAGGATTAGCCGGAATACCTCGACGATATTCAGATTTTCCAGATAGTTATTTAACTTGAAATATCATTTCATCTTTAGGAAGAACAATTTCTTTATTTGCTATTATTTTCTTTTTATTTATTATTTGAGAAAGTATAATTACTCAACGAGCTCCTGCA--------------------------------------------------------------------------------------------------------------------------------------------------------------------------------------------------------------------------------------------------------------------------------------------------------------------------------------------------------------------------------------------------------------------------------------------------------------------------------------------------------------------------------------------------------------------------------------------------------------------------------------------------------------------------------------------------------------------------------------------------------------------------------------------------------------------------------------------------------------------------------------------------------------------------------------------------------------------------------------------------------------------------------------------------------------------------------------------------------------------------------------------------------------------------------------------------------------------------------------------------------------------------------------------------------------------------------------------------------------------------------------------------------------------------------------------------------------------------------------------------------------------------------------------------------------------------------------------------------------------------
Ae._'Aedes'_yamadai ---------------------------------------------------------------------------------------------------------------------------------------------------------------------------------------------------------------------------------------------------------------------------------------------------------------------------------------------------------------------------------------------------------------------------------------------------------------------------------------------------------------------------------------------------------------------------------------------------------------------------------------------------------------------------------------------------------------------------------------------------------------------------------------------------------------------------------------------------------------------------------------------------------------------------------------------------------------------------------------------------------------------------------------------------------------------------------------------------------------------------------------------------------------------------------------------------------------------------------------------------------------------------------------------------------------------------------------------------------------------------------------------------------------------------------------------------------------------------------------------------------------------------------------------------------------------------------------------------------------------------------------------------------------------------------------------------------------------------------------------------------------------------------------------------------------------------------------------------------------------------------------------------------------------------------------------------------------------------------------------------------------------------------------------------------------------------------------------------------------------------------------------------------------------------------------------------------------------------------------------------------------------------------------------------------------------------------------------------------------------------------------------------------------------------------------------------------------------------------------------------------------------------------------------------------------------------------------------------------------------------------------------------------------------------------------------------------------------------------------------------------------------------------------------------------------------------------------------------------------------------------------------------------------------------------------------------------------------------------------------------------------------------------------------------------------------------------------------------------------------------------------------------------------------------------------------------------------------------------------------------------------------------------------------------------------------------------------------------------------------------------------------------------------------------------------------------------------------------TATATTTTATTTTTGGGGTTTGATCCGGAATAGTGGGAACATCTTTAAGTATATTAATTCGTGCAGAATTAAGTCATCCAAGTATATTTATTGGAAATGACCAAATTTATAACGTAATTGTAACAGCTCATGCATTTATTATAATTTTTTTTATAGTTATACCTATTATAATTGGAGGATTTGGTAATTGACTTGTTCCTTTAATATTAGGAGCTCCTGATATGGCCTTTCCTCGAATAAATAATATAAGTTTTTGAATATTACCTCCCTCATTAACCCTGTTATTATCAAGCTCAATAGTAGAAAATGGAGCTGGTACAGGATGAACTGTTTACCCTCCTTTATCTTCTGGGACTGCTCATGCAGGAGGTTCTGTTGACTTAGCAATTTTCTCTTTACATTTAGCTGGGATTTCTTCAATTTTAGGAGCCGTAAATTTTATTACAACTGTTATTAATATACGATCAGCAGGAATTACACTTGATCGACTTCCTTTATTTGTTTGATCAGTTGTCATTACTGCCATTTTATTACTTCTTTCTTTACCTGTTTTAGCCGGAGCTATTACTATATTATTAACTGATCGAAATTTAAATACATCATTCTTTGACCCAATTGGAGGGGGAGATCCAATTTTATACCAACATTTA-----------------------------------------------------------------------------------------------------------------------------------------------------------------------------------------------------------------------------------------------------------------------------------------------------------------------------------------------------------------------------------------------------------------------------------------------------------------------------------------------------------------------------------------------------------------------------------------------------------------------------------------------------------------------------------------------------------------------------------------------------------------------------------------------------------------------------------------------------------------------------------------------------------------------------------------------------------------------------------------------------------------------------------------------------------------------------------------------------------------------------------------------------------------------------------------------------------------------------------------------------------------------------------------------------------------------------------------------------------------------------------------------------------------------------------------------------------------------------------------------------------------------------------------------------------------------------------------------------------------------------------------------------------------------------------------------------------------------------------------------------------------------------------------------------------------------------------------------------------------------------------------------------------------------------------------------------------------------------------------------------------------------------------------------------------------------------------------------------------------------------------------------------------------------------------------------------------------------------------------------------------------------------------------------------------------------------------------------------------------------------------------------------
Ae._'Aedimorphus'_centropunctatus ------------------------------------------------------------------------------------------------------------------------------------------------------------------------------------------------------------------------------------------------------------------------------------------------------------------------------------------------------------------------------------------------------------------------------------------------------------------------------------------------------------------------------------------------------------------------------------------------------------------------------------------------------------------------------------------------------------------------------------------------------------------------------------------------------------------------------------------------------------------------------------------------------------------------------------------------------------------------------------------------------------------------------------------------------------------------------------------------------------------------------------------------------------------------------------------------------------------------------------------------------------------------------------------------------------------------------------------------------------------------------------------------------------------------------------------------------------------------TATAGAGGACTACCATGGTTGCAACGGGTAACGGGGAATCAGGGTTCGATTCCGGAGAGGGAGCCTGAGAAATGGCTACCACATCCAAGGAAGGCAGCAGGCGCGTAAATTACCCAATCCCGGCACGGGGAGGTAGTGACGAGAAATAACAATATAAGACTCTTTTATGACGTCTTATAATTGGAATGAGTTGAGCATAAATCCTTCAACAAGGATCAAGTGGAGGGCAAGTCTGGTGCCAGCAGCCGCGGTAATTCCAGCTCCACTAGCGTATATTAAAATTGTTGCGGTTAAAACGTTCGAAGTTTATTCTTGTCCAACACGGGTGCTACTCC-TAATGAT-GGCAGTAGGTCACTGGATTGTTGCGACTATAAGACTGGGTGCGCCCG-----GCGGCCT--------------------------------------------------CGCGG-CCGCCGCGG--TCGTAGTGTGGCGC-TGATGCCTTTAACCGGGTGCAGTG---TTTCCGCAAGCCCAGCTGCTATTACCTTGAACAAATTAGAGTGCTCTAAGCAGGCTATCC-TACGGCCGAGAATAATCTTGCATGGAATAATGGAATATGACCTCGGTCTTAACATTCATTGGTTTGTAATCCAGATCAAGAGGTAATGATTAACAGAAGTAGTTGGGGGCATTAGTATTACGGCGCGAGAGGTGAAATTCGTAGACCGTCGTAAGACTAACTAAAGCGAAAGCATTTGCCATGGATGCTTTCATTAATCAAGAACGAAAGTTAGAGGATCGAAGGCGATTAGATACCGCCCTAGTTCTAACCGTAAACTATGCCAATTAGCAATTGGGAGACGCTACATTATGGTGCTCTCAGTAGCTTCCGGGAAACCAAAATTAGGTTCCGGGGGAAGTATGGTTGCAAAGTTGAAACTTAAAGGAATTGACGG-AGGNCACCACCAGGAGTG------------------ATATCACCACG-AGA-CCGAT-AGCGAACAAGTACCGTGAGGGAAAGTTGAAAAGCAC-TCTGAATAGAGAGTC-AAAAAGTACGTGAAACTGCCTAGGGCTCAAGCCCGTTGAACTCGATTATCC-GA-GCGGCGACATTCACCTGCGGT--TGGC-----CGG---G-------------------GCCG--GCA--GACCGCAGGGCACTTGTCT-CCCGCG---------------TTCACGAGGACACTGCGATCCATTACGAAACAGCTTTC-GC----GCC--------------GCA---AGG----CGCA---AGGTCGCCCGACAG-TTGCC-CCCTGGTGC------TGGTTGCTTGTCCCACAGTAGCGACGCTCAG-TTCTGAAGGCCTGTGCCGCGAGCTGGGG-CTTACT-GCACGTGGTGTT-------CTAGCAGTCGGGCGCGTGATGGATTCCCG-CGCACCCC--GG-----------------TGGTCTTCCCGCA-CGGGGCCA--------CCGGACGGTCGATC-GGCAGTGAAAGAATCGAGGTACCTTCGGGACCCGTCTTGAAACACGGACCAAGAAGTCTATCTTGCGCGCAAGCCAATGGTCGT-CCT-CCGGAGCACCAAAGGCGCAGAAAACATAACTTGA---G--------------TTGTGCGGGATTACGGGCGCGGCTCTCTGC-TCGTCCCTCCATCCCCGGGTGTTGT-AACCGGCATGCGGCCA-CCGGTA------G-CGCTTCGGC-----------------------GCCCCGGCACCGTGCCACAACATACCGTGAGTGTGCAGGATGTGACCCGAAAGATGGTGAACTATGCCTGATCAGGTTGAAGTCAGGGGAAACCCTGATGGAGGACCGAAGCAGTTCTGACGTACATTATATTTTATTTTTGGAGTTTGATCAGGAATAGTAGGAACATCCTTAAGTATATTAATTCGTGCTGAATTAAGTCATTCTGGAATATTTATTGGAAATGACCAAATTTATAATGTAATTGTAACAGCTCATGCATTTATTATAATTTTCTTCATAGTAATACCAATTATAATTGGAGGATTTGGAAATTGATTAGTTCCTCTTATATTAGGAGCTCCTGATATAGCTTTTCCCCGAATAAATAATATAAGTTTTTGAATA-----------------------------------------------------------------------------------------------------------------------------------------------------------------------------------------------------------------------------------------------------------------------------------------------------------------------------------------------------------------------------------------------------------------------------------------------------------------------------------------------------------------------------------------------------------------------------------------------------------------------------------------------------------------------------------------------------------------------------------------------------------------------------------------------------------------------------------------------------------------------------------------------------------------------------------------------------------------------------------------------------------------------------------------------------------------------------------------------------------------------------------------------------------------------------------------------------------------------------------------------------------------------------------------------------------------------------------------------------------------------------------------------------------------------------------------------------------------------------------------------------------------------------------------------------------------------------------------------------------------------------------------------------------------------------------------------------------------------------------------------------------------------------------------------------------------------------------------------------------------------------------------------------------------------------------------------------------------------------------------------------------------------------------------------------------------------------------------------------------------------------------------------------------------------------------------------------------------------------------------------------------------------------------------------------------------------------------------------------------------------------------------------------------------------------------------------------------------------------------------------------------------------------------------------------------------------------------------------------------------------------------------------------------------------------------------------------------------------------------------------------------------------------------------------------------
Ae._'Aedimorphus'_cumminsii CTGGTATTCAGTCAGACCCATGCGGCGCTTGTTGGAGATGTCATAGATACCGCCCTCGGCTTCGGAGTGTTCGCCGCGGGTTCCACGGACCTGCAGGTTGTAYTTGTCGGCGATGGATTCCAGCTTGGCGTAGTCCTTGGCCAGTTTCGGGACCTTGATGTGGACCGAAGCGCGGATGGTGGTTCCCAGGTTGGTTGGGCAGAAGGTCAGGAAACCGAGACGGTCGTGGTGCGAGAATGGCACACGCTTCTCAATGTCGTTGACGGCGGTGACCAGACGGCGGTAGACCTGTCCCAGATCGCCACCCATCTGCATGGAGATGATGCGGAGGTGATCTTCCTCATTGCACCAGACCAGGAAGGTCTTGTTGTCGTTGTGGTAGATACCACGTCCAGACGGCCAGAAACGGCAAGCGTTGGCGGCCTGCAGGAAACGATCACCCTCCTTGAACAGGAAGTGGTCATCGATCAGCTGCTGCTGGACGGCCTTGTCCATGCCAGTCAGTGGGTAGAACTTGCCCTTCAGCTCACCCTCCAGTCCGGACAGGGTGGAGGAAACCTTCTCTTCCATCTCCTTGTACTGGGCCTCGGTCAGGCACGGGTTGAAGGGGTAGCCCTCCATCGAGCGACCGCAACGGACACGGGTCGACACGACGAACTCGCCGGTGGGGTCGACGTTGCCGAACGAGTCGACATCTCCGAAGTCACGGGCTGG--------------------------CGGTCTTGATCTGCCCGGTGCTCAGACCAACGACCAGATCGGCAATGAAGGTATCCTCGGTTTCGCCCGAACGATGCGACACCATGGTGCCCCATCCGTTCTTCTTGGCCAGCAAGTGGGCGTTGATCGACTCGGTCACGGATCCGATCTGGTTGACCTTCAGCAACAAGCAGTTGCAAGCCTTCTTCTCGACGGCAGTGGTAATACGCTTCGGGTTRGTCACAGTCAAATCATCACCGACGATCTGAATGGTAGTGTTGGCAGTCATCTTTGCCCAGGCGTCCCAGTGATCCTGGTCGAAGGGATCCTCAATACTGACGATTGGGAAGTCCTTGATGAAGCCCTGGTACATGCCTTCCAGCGCGTCGGGGGTCAACCAGGCGCTCTTGTCCGAGTTGGGGTTCTTGAAGTCCAGATCGTACTTTCCGTCCTTGTGGAATTCGGACGCAGCAACATCCATACCGATCTCGACCTTGCCGGTGTAGCCAGCCTTGGCAATAGCATCCTGGATCAGGTTCAGAGCTTCCTTGTTTTCCAAAATGTTGGGAGCGAAACCACCCTCATCACCGACGGCGGTGGCATCCAGACCGAACTTGGCCTTGATGACGTTCTTCAGGTGATGGTACACCTCCGAACCGATCTTCATGGCCTCGGTGAAGGACGAAGCACCAGTTGGTATAGAGGACTACCATGGTTGCAACGGGTAACGGGGAATCAGGGTTCGATTCCGGAGAGGGAGCCTGAGAAATGGCTACCACATCCAAGGAAGGCAGCAGGCGCGTAAATTACCCAATCCCGGCACGGGGAGGTAGTGACGAGAAATAACAATATAAGACTCTTTTATGACGTCTTATAATTGGAATGAGTTGAGCATAAATCCTTCAACAAGGATCAAGTGGAGGGCAAGTCTGGTGCCAGCAGCCGCGGTAATTCCAGCTCCACTAGCGTATATTAAAATTGTTGCGGTTAAAACGTTCGAAGTTTATTCTTGTCCAACACGGGTGCTACTCC-TAATGAT-GGCAGTAGGTCACTGGATTGTTGCGACTATAAGACTGGGTGCGCCCG-----TCGGCCT--------------------------------------------------CGCGG-TCGGCGCGG--TCGTAGTGTGGCGC-TGATGCCTTTCATCGGGTGCAGTG---TTTCCGCAAGCCCAGCTGCTATTACCTTGAACAAATTAGAGTGCTCTAAGCAGGCTATCC-TACGGCCGAGAATAATCTTGCATGGAATAATGGAATATGACCTCGGTCTTAATATTCATTGGTTTGTAAT-CAGATCAAGAGGTAATGATTAACAGAAGTAGTTGGGGGCATTAGTATTACGGCGCGAGAGGTGAAATTCGTAGACCGTCGTAAGACTAACTAAAGCGAAAGCATTTGCCATGGATGCTTTCATTAATCAAGAACGAAAGTTAGAGGATCGAAGGCGATTAGATACCGCCCTAGTTCTAACCGTAAACTATGCCAATTAGCAATTGGGAGACGCTACATTATGGTGCTCTCAGTAGCTTCCGGGAAACCAAAATTAGGTTCCGGGGGAAGTATGGTTGCAAAGTTGAAACTTAAAGGAATTGACGGAAGGGCACCACCAGGAGTGACTCCTTCT-AAAGCTAAATATCACCACG-AGA-CCGAT-AGCGAACAAGTACCGTGAGGGAAAGTTGAAAAGCAC-TCTGAATAGAGAGTC-AAAAAGTACGTGAAACTGCCTAGGGCTCAAGCCCGTTGAACTCGATTATCC-GA-GCGGAGACATTCACCTGCGGT--TGGC-----CGG---C-------------------GACG--GCA--GACCGCAGGGCACTTGTCT-CTCGCG---------------TTCACGAGGACACTGCGATCCATTACGAAACAGCTTTC-GC----GTC--------------GCA---AGA----CGCA---AGGTCGCCCGACAG-TTGCC-CCCTGGTGC------TGGTTGCTTGTCCCACAGTAGCGACGCTCAG-TTCTGAAGGCCTGTGCCGCGAGGTGGGG-CTTACT-GCACGTGGTGTT--------T-GCAGTCGGGCGCGTGATGGATTCCCG-CGTACGCC--GG-----------------CGGTCTTCCCGCA-AGGGGCCG--------CCGGACCGTCGATC-GGCAGTGAAAGAATCGAGGTACCTTCGGGACCCGTCTTGAAACACGGACCAAGAAGTCTATCTTGCGCGCGAGCCAATGGTCGT-CCT-CCGGAGCACCAAAGGCGCAGAAAACATAACTTGA---G--------------TTGTGCGGGATTACGGGCGCGGCTCTCTGC-TCGTCCCTCCATCCCCGGGTGTTGT-AACCGGCATGCGGCTA-CCGG--------G--GCCTCG-------------------------GCTCCGGCACCGTGCCACAACATACCGTGAGTGTGCAGGATGTGACCCGAAAGATGGTGAACTATGCCTGATCAGGTTGAAGTCAGGGGAAACCCTGATGGAGGACCGAAGCAGTTCTGACGTACTTTATATTTTATTTTTGGAGTTTGATCAGGAATAGTAGGAACATCTTTAAGTATATTAATTCGTGCTGAATTAAGTCACCCAGGGATATTTATTGGAAATGATCAAATTTATAATGTAATTGTTACAGCTCATGCATTTATTATAATTTTCTTTATAGTTATACCAATTATAATTGGAGGATTTGGAAATTGATTAGTTCCTTTAATATTAGGAGCTCCTGATATAGCTTTCCCTCGAATAAATAATATAAGTTTTTGAATATTACCTCCTTCTTTAACACTACTACTTTCTAGTTCAATAGTAGAAAATGGAGCAGGGACAGGATGAACAGTTTATCCCCCTTTATCATCTGGAACAGCCCATGCTGGAGCTTCAGTAGACTTAGCTATTTTTTCACTTCATTTAGCTGGTATTTCTTCAATTTTAGGAGCTGTAAATTTTATTACTACAGTAATTAATATACGATCTTCTGGAATTACTCTTGATCGATTACCATTATTTGTATGATCAGTAGTAATTACTGCTATTTTATTACTTCTTTCTTTACCCGTTTTAGCTGGAGCTATTACTATATTATTAACTGACCGAAATTTAAATACTTCTTTCTTTGACCCAATTGGAGGAGGAGACCCTATTTTATATCAACATTTATTCTGATTCTTTGGACATCCAGAAGTTTATATTTTAATTCTACCTGGATTTGGAATAATTTCTCATATTATTACTCAAGAAAGTGGAAAAAAGGAAACTTTTGGTACTTTAGGAATAATTTATGCTATATTAACAATTGGATTATTAGGATTTATTGTTTGAGCTCATCATATATTTACAGTAGGTATAGATGTAGATACTCGAGCTTATTTTACTTCAGCAACAATAATTATTGCGGTACCTACGGGAATTAAAATTTTTAGTTGATTAGCAACTCTTCATGGAACTCAATTAACTTATAGTCCAGCTCTTCTATGATCATTAGGATTTGTATTCTTATTTACAGTTGGAGGATTAACAGGAGTAGTACTTGCTAATTCTTCAATTGATATTGGTCTTCATGATACTTATTATGTTGTTGCTCACTTCCATTATGTATTATCTATA--------------------------------------------------------------------------------------------------------------------------------------------------------------------------------------------------------------------------------------------------------------------------------------------------------------------------------------------------------------------------------------------------------------------------------------------------------------------------------------------------------------------------------------------------------------------------------------------------------------------------------------------------------------------------------------------------------------------------------------------------------------------------------------------------------------------------------------------------------------------------------------------------------------------------------------------------------------------------------------------------------------------------------------------------------------------------------------------------------------------------------------------------------------------------------------------------------------------------------------------------------------------------------------------------------------------------------------------------------------------------------------------------------------------------------------------------------------------------------------------------------------------------------------------------------------------------------------------------------------------------------------------------------------------------------------------------------------------------------------------------------------------------------------------------------------------------------------------------------------------------------------------------------------------------------------
Ae._'Aedimorphus'_dalzieli CTGGTATTCAGTCAGACCCATGCGGCGCTTGTTGGAGATGTCATAGATACCGCCCTCGGCTTCGGAGTGTTCGCCGCGGGTTCCACGGACCTGCAGGTTGTACTTGTCGGCGATGGATTCCAGCTTGGCGTAGTCCTTGGCCAATTTCGGGACCTTGATGTGGACCGAGGCGCGGATGGTGGTTCCCAGGTTGGTCGGGCAGAAGGTCAGGAAACCGAGACGGTCGTGGTGCGAGAAGGGGATGCGCTTCTCGATGTCGTTGACGGCGGTGACCAGACGGCGGTAGACCTGGCCCAAATCGCCACCCATCTGCATGGAGATGATGCGGAGGTGATCTTCCTCATTGCACCAGACCAGGAAGGTCTTGTTGTCGTTGTGGTAGATACCACGWCCAGTTGGCCAGAAACGGCAAGCGTTGGCGGCCTGCAGGAAACGATCACCCTCCTTGAACAGGAAGTGGTCATCGATCAGCTGCTGCTGGACGGCCTTGTCCATGCCAGTCAGTGGGTAGAACTTGCCCTTCAGCTCGCCCTCCATTCCGGACAGGGTGGCGGAGACCTTGTCCTCCATCTCCTTGTACTGGGCCTCGGTCAGGCACGGGTTGAAGGGGTAGCCCTCCATCGAGCGACCGCAACGGACGCGGGTCGACACGACGAACTCGCCGGTGGGGTCGACGTTGCCGAAGGTGTCAACATCGCCGAAGTCACGGGCCGGCAAACGTTCCGATCGGCACGGGGCACCGGTCTTGATTTGTCCAGTGCTCAGACCAACGACCAGATCGGCAATGAAGGTATCCTCGGTTTCGCCCGAACGATGCGACACCATGGTGCCCCATCCGTTCTTCTTGGCCAGCAAGTGGGCATTGATCGACTCGGTCACGGTACCGATCTGGTTGACCTTCAGCAGCAAGCAGTTGCAAGCCTTCTTCTCGACGGCGGTGGCAATGCGCTTCGGGTTGGTCACAGTCAAATCATCACCGACGATCTGAATGGTAGTGTTGGCAGTCATCTTTGCCCAGGCATCCCAGTGATCCTGGTCGAAGGGATCCTCAATACTGACAATGGGGAAGTCCTTGATGAAGCCCTGGTACATGTCTTCCAGCGCATCGGGGGTCAACCAGGCGCTCTTGTCCGAGTTGGGGTTCTTRAAGTCCAGATCGTACTTTCCGTCCTTGTGGAACTCGGAGGCAGCAACATCCATACCGATCTCGACCTTGCCGGTGTAGCCAGCCTTGGCAATAGCATCCTGGATCAGGTTCAGGCCTTCCCTGTTTTCCAGAATGTTGGGAGCGAAACCACCCTCATCACCGACGGCGGTGGCATCCAGACCGAACTTGGCCTTGATGACGTTCTTCAGGTGGTGGTACACCTCCGAACCGATCTTCATGGCCTCGGTGAAGGACGAAGCACCCGTTGGTATAGAGGACTACCATGGTTGCAACGGGTAACGGGGAATCAGGGTTCGATTCCGGAGAGGGAGCCTGAGAAATGGCTACCACATCCAAGGAAGGCAGCAGGCGCGTAAATTACCCAATCCCGGCACGGGGAGGTAGTGACGAGAAATAACAATATAAGACTCTTTTATGACGTCTTATAATTGGAATGAGTTGAGCATAAATCCTTCAACAAGGATCAAGTGGAGGGCAAGTCTGGTGCCAGCAGCCGCGGTAATTCCAGCTCCACTAGCGTATATTAAAATTGTTGCGGTTAAAACGTTCGAAGTTTATTCTTGTCCAACACGGGTGCTACTCC-TAATGAT-GGCAGTAGGTCACTGGATTGTTGCGACTATAAGACTGGGTGCGCCCG-----TCGGCCT--------------------------------------------------CGCGG-TCGGCGCGG--TCGTAGTGTGGCGC-TGATGCCTTTCATCGGGTGCAGTG---TTTCCGCAAGCCCAGCTGCTATTACCTTGAACAAATTAGAGTGCTCTAAGCAGGCTATCC-TACGGCCGAGAATAATCTTGCATGGAATAATGGAATATGACCTCGGTCTTAATATTCATTGGTTTGTAAT-CAGATCAAGAGGTAATGATTAACAGAAGTAGTTGGGGGCATTAGTATTACGGCGCGAGAGGTGAAATTCGTAGACCGTCGTAAGACTAACTAAAGCGAAAGCATTTGCCATGGATGCTTTCATTAATCAAGAACGAAAGTTAGAGGATCGAAGGCGATTAGATACCGCCCTAGTTCTAACCGTAAACTATGCCAATTAGCAATTGGGAGACGCTACATTATGGTGCTCTCAGTAGCTTCCGGGAAACCAAAATTAGGTTCCGGGGGAAGTATGGTTGCAAAGTTGAAACTTAAAGGAATTGACGGAAGGGCACCACCAGGAGTGACTCCTTCT-AAAGCTAAATATCACCACG-AGA-CCGAT-AGCGAACAAGTACCGTGAGGGAAAGTTGAAAAGCAC-TCTGAATAGAGAGTC-AAAAAGTACGTGAAACTGCCTAGGGCTCAAGCCCGTTGAACTCGATTATCC-GA-GCGGAGACATTCACCTGCGGG--CGGC-----CGG---C-------------------AACG--GTC--AGCCGCAGGGCACTTGTCT-CTCGCG---------------CACAAGAGGACACTGCGATCCATTACGAAACAGCTTTC-GC----GTC--------------GCA---AGA----CGCA---AGGTCGCCCGACAG-TTGCC-CCCTGGTGC------TGGTTGCTTGTCCCACAGTAGCGACGCTCAG-TTCTGAAGGCCTGTGCCGCGAGGTGGGG-CTTACT-GCACGTGGTGTT--------T-GCAGTCGGGCGCGTGATGGATTCCCG-CGTACGCC--GG-----------------CGGTCTTCCCGTA-AGGGGCCG--------CCGGACCGTCGATC-GGCAGTGAAAGAATCGAGGTACCTTCGGGACCCGTCTTGAAACACGGACCAAGAAGTCTATCTTGCGCGCAAGCCAATGGTCGT-CCT-CCGGAGCACCAAAGGCGCAGAAAACATAACTTGA---G--------------TTGTGCGGGATTACGGGCGCGGCTCTCTGC-TCGTCCCTCCATCCCCGGGTGTTGT-AACCGGCATGCGGC-A-CTGG--------G--CCCTCG-------------------------GGCCCGCCACCGTGCCACAACATACCGTGAGTGTGCAGGATGTGACCCGAAAGATGGTGAACTATGCCTGATCAGGTTGAAGTCAGGGGAAACCCTGATGGAGGACCGAAGCAGTTCTGACGTACATTATACTTTATTTTCGGAGTTTGATCCGGGATAGTAGGAACATCTTTAAGTATATTAATTCGTGCTGAATTAAGTCATCCAGGAATATTTATTGGAAATGACCAAATTTATAATGTAATTGTAACAGCCCATGCTTTTATTATAATTTTCTTTATAGTTATACCAATTATAATTGGAGGATTTGGAAATTGATTAGTTCCTTTAATATTAGGAGCTCCTGATATAGCTTTCCCTCGAATAAATAATATAAGTTTTTGAATACTACCTCCTTCATTAACACTACTACTTTCTAGTTCTATAGTAGAAAATGGAGCAGGGACAGGTTGAACAGTTTATCCTCCTTTATCATCAGGAACAGCTCATGCTGGAGCTTCTGTTGATTTAGCTATTTTTTCTCTTCATTTAGCCGGGATTTCCTCAATTTTAGGAGCAGTAAATTTTATTACTACTGTAATTAATATACGATCTTCAGGAATTACTTTAGATCGATTACCTTTATTTGTTTGATCAGTAGTAATTACAGCAATTCTTCTTCTTCTTTCTTTACCTGTTTTAGCCGGAGCTATTACTATATTATTAACTGATCGAAATTTAAATACATCATTTTTTGACCCTATTGGAGGAGGAGACCCTATTCTTTATCAACATTTATTC--------------------------------------------------------------------------------------------------------------------------------------------------------------------------------------------------------------------------------------------------------------------------------------------------------------------------------------------------------------------------------------------------------------------------------------------------------------------------------------------------------------------------------------------------------------------------------------------------------------------------------------------------------------------------------------------------------------------------------------------------------------------------------------------------------------------------------------------------------------------------------------------------------------------------------------------------------------------------------------------------------------------------------------------------------------------------------------------------------------------------------------------------------------------------------------------------------------------------------------------------------------------------------------------------------------------------------------------------------------------------------------------------------------------------------------------------------------------------------------------------------------------------------------------------------------------------------------------------------------------------------------------------------------------------------------------------------------------------------------------------------------------------------------------------------------------------------------------------------------------------------------------------------------------------------------------------------------------------------------------------------------------------------------------------------------------------------------------------------------------------------------------------------------------------------------------------------------------------------------------------------------------------------------------------------------------------------------------------------------------------------------------------
Ae._'Aedimorphus'_dentatus -----------------------------------------------------------------------------------------------------------------------------------------------------------------------------------------------------------------------------------------------------------------------------------------------------------------------------------------------------------------------------------------------------------------------------------------------------------------------------------------------------------------------------------------------------------------------------------------------------------------------------------------------------------------------------------------------------------------------------------------------------------------------------------------------------------------------------------------------------------------------------------------------------------------------------------------------------------------------------------------------------------------------------------------------------------------------------------------------------------------------------------------------------------------------------------------------------------------------------------------------------------------------------------------------------------------------------------------------------------------------------------------------------------------------------------------------------------------------------------------------------------------------------------------------------------------------------------------------------------------------------------------------------------------------------------------------------------------------------------------------------------------------------------------------------------------------------------------------------------------------------------------------------------------------------------------------------------------------------------------------------------------------------------------------------------------------------------------------------------------------------------------------------------------------------------------------------------------------------------------------------------------------------------------------------------------------------------------------------------------------------------------------------------------------------------------------------------------------------------------------------------------------------------------------------------------------------------------------------------------------------------------------------------------------------------------------------------------------------------------------------------------------------------------------------------------------------------------------------------------------------------------------------------------------------------------------------------------------------------------------------------------------------------------------------------------------------------------------------------------------------------------------------------------------------------------------------------------------------------------------------------------------------------------------------------------------------------------------------------------------------------------------------------------------------------------------------------------------------------------GGAGTTTGAATCTGGATAGTAGGAACTTCATTAAGTATATTAATTCGAGCTGAATTAAGTCATCCTGGTATATTTATTGGAAATGACCAAATTTATAACGTAATTGTTACAGCTCATGCATTTATTATAATTTTCTTCATAGTTATACCAATTATAATTGGAGGATTTGGAAATTGATTAGTTCCATTAATACTTGGAGCTCCTGATATAGCTTTTCCTCGAATAAATAATATAAGTTTTTGAATACTACCTCCCTCATTAACTCTACTACTTTCTAGTTCTATAGTAGAAAATGGGGCAGGAACAGGATGAACAGTTTATCCTCCTTTATCTTCTGGTACTGCTCATGCAGGAGGATCAGTTGATTTAGCTATTTTTTCTCTTCATTTAGCAGGAATTTCTTCTATTTTAGGAGCTGTAAATTTTATTACAACTGTAATTAATATACGATCTGCAGGAATTACACTTGATCGATTACCATTATTTGTTTGATCAGTTGTTATTACAGCAATTTTACTTCTTCTTTCTTTACCTGTTTTAGCCGGAGCTATTACTATATTATTAACTGATCGAAATCTAAATACTTCATTCTTCGACCCAATTGGAGGAGGAGATCCTATTTTATATCAACACTTATTCTGATTTTTTGGACATCCCGAAGTTTATATTTTAATTCTACCAGGATTTGGAATAATTTCTCATATTATTACTCAAGAAAGAGGAAAAAAGGAAACATTTGGAACTTTAGGAATAATTTATGCTATACTAACAATTGGATTATTAGGATTTATTGTATGAGCTCACCATATATTTACAGTAGGAATAGATGTTGATACTCGAGCATATTTTACATCAGCTACTATAATTATTGCTGTTCCTACTGGAATTAAGATTTTCAGTTGACTAGCTACTCTTCATGGAACTCAATTAACTTATAGCCCAGCTCTTTTATGATCCTTAGGATTTGTATTTTTATTTACAGTAGGAGGATTAACAGGAGTTGTTCTTGCTAATTCATCTATTGATATTGGTTTACATGATACTTATTATGTTGGAGCTCATTTTCATTATGGATTATCAATAGGAGCTGTATTTGCAATTATAGCAGGATTTATTCATTGATTTCCTCTATTAACAGGATTAGTAATAAATCCTGGTTGATTAAGGGT------------------------------------------------------------------------------------------------------------------------------------------------------------------------------------------------------------------------------------------------------------------------------------------------------------------------------------------------------------------------------------------------------------------------------------------------------------------------------------------------------------------------------------------------------------------------------------------------------------------------------------------------------------------------------------------------------------------------------------------------------------------------------------------------------------------------------------------------------------------------------------------------------------------------------------------------------------------------------------------------------------------------------------------------------------------------------------------------------------------------------------------------------------------------------------------------------------------------------------------------------------------------------------------------------------------------------------------------------------------------------------------------------------------------------------------------------------------------------------------------------------------------------------------------------------------------------------------------------------------------------------------------------------------------------------------------------------------------------------------------------------------------------------------------------------------------------------------------
Ae._'Aedimorphus'_fowleri -TGGTATTCAGTCAGACCCATGCGACGCTTGTTGGAGATGTCATAGATACCGCCCTCGGCTTCGGAGTGTTCGCCGCGGGTTCCACGGACCTGCAGGTTGTACTTGTCGGCGATGGATTCCAGCTTGGCGTAGTCCTTGGCCAATTTCGGGACCTTGATGTGGACCGAAGCACGGATGGTGGTTCCCAGGTTGGTTGGGCAGAAGGTCAGGAAACCGAGACGGTCGTGGTGGGAGAATGGCACACGCTTCTCAATTTCGTTGACGGCGGTGACCAGACGACGGTAGACCTGTCCCAGATCGCCACCCATCTGCATGGAGATGATGCGGAGGTGATCTTCCTCATTGCACCAGACCAGGAAGGTCTTGTTGTCGTTGTGGTAGATACCACGTCCAGATGGCCAGAAACGGCAAGCGTTGGCRGCCTGCAGGAAACGATCACCCTCCTTGAACAGGAAGTGGTCATCGATCAGCTGCTGCTGGACGGCCTTGTCCATGCCAGTCAGTGGGTAGAACTTGCCCTTCAGCTCACCCTCCAGTCCGGACAGGGTGGTGGAGACCTTCTGTTCCATCTCCTTGTACTGGGCCTCGGTCAGGCACGGGTTGAAGGGGTAGCCCTCCATCGAGCGACCGCAACGGACACGGGTCGACACAACGAACTCACCGGTGGGATCGACGTTGCCGAACGAGTCGACATCTCCGAAGTCACGGGCTGGCAAACGCTCCGATCGGCATGGGGCACCGGTCTTGATCTGTCCAGTGCTCAGACCAACGACCAGATCGGCAATGAARGTATCCTCGGTTTCGCCCGAACGATGCGACACCATGGTGCCCCATCCGTTCTTCTTGGCCAGCAAGTGGGCGTTGATCGAYTCGGTYACGGATCCGATCTGGTTGACCTTCAGCAACAAGCAGTTGCAAGCCTTCTTCTCGACGGCAGTGGTAATGCGCTTCGGGTTRGTCACAGTCAAATCATCACCGACGATCTGAATGCTAGTGTTGGCAGTCATCTTTGCCCAGGCGTCCCAGTGRTCCTGGTCGAAGGGATCCTCAATACTGACAATTGGGAAGTCCTTGATGAAGCCCTGGTACATGTCTTCCAGCGCATCGGGAGTCAACCAGGCGCTCTGGTCCGACTTGGGGTTCTTGAAGTCAAGATCGTACTTTCCGTCCTTGTGGAACTCGGAGGCAGCAACATCCATACCGATTTCGACCTTGCCGGTGTATCCAGCCTTGGCAATGGCATCCTGGATCAGGTTCAGGGCTTCCTTGTTCTCCAGAATGTTGGGGGCRAAGCCACCCTCATCACCGACGGCGGTGGCATCCAGACCGAACTTGGCCTTGATGACGTTCTTCAGRTGGTGGTACACCTCCGAACCGATCTTCATGGCCTCGGTGAAGGACGAAGCACCGGTGGGTATAGAGGACTACCATGGTTGCAACGGGTAACGGGGAATCAGGGTTCGATTCCGGAGAGGGAGCCTGAGAAATGGCTACCACATCCAAGGAAGGCAGCAGGCGCGTAAATTACCCAATCCCGGCACGGGGAGGTAGTGACGAGAAATAACAATATAAGACTCTTTTATGACGTCTTATAATTGGAATGAGTTGAGCATAAATCCTTCAACAAGGATCAAGTGGAGGGCAAGTCTGGTGCCAGCAGCCGCGGTAATTCCAGCTCCACTAGCGTATATTAAAATTGTTGCGGTTAAAACGTTCGAAGTTTATTCTTGTCCAACACGGGTGCTACTCC-TAATGAT-GGCAGTAGGTCACTGGATTGTTGCGACTATAAGACTGGGTGCGCCCG-----TCGGCCT--------------------------------------------------CCGGG-TCGGCGCGG--TCGTAGTGTGGCGC-TGATGCCTTTCAACGGGTGCAGTG---TTTCCGCAAGCCCAGCTGCTATTACCTTGAACAAATTAGAGTGCTCTAAGCAGGCTATCC-TACGGCCGAGAATAATCTTGCATGGAATAATGGAATATGACCTCGGTCTTAATATTCATTGGTTTGTAAT-CAGATCAAGAGGTAATGATTAACAGAAGTAGTTGGGGGCATTAGTATTACGGCGCGAGAGGTGAAATTCGTAGACCGTCGTAAGACTAACTAAAGCGAAAGCATTTGCCATGGATGCTTTCATTAATCAAGAACGAAAGTTAGAGGATCGAAGGCGATTAGATACCGCCCTAGTTCTAACCGTAAACTATGCCAATTAGCAATTGGGAGACGCTACATTATGGTGCTCTCAGTAGCTTCCGGGAAACCAAAATTAGGTTCCGGGGGAAGTATGGTTGCAAAGTTGAAACTTAAAGGAATTGACGGAAGGGCACCACCAGGAGTGACTCCTTCT-AAAGCTAAATATCACCACG-AGA-CCGAT-AGCGAACAAGTACCGTGAGGGAAAGTTGAAAAGCAC-TCTGAATAGAGAGTC-AAAAAGTACGTGAAACTGCCTAGGGCTCAAGCCCGTTGAACTCGATTATCC-GA-GCGGAGACATTCACCTGCGGT--TGGC-----CGG---C-------------------GACG--GCA--GACCGCAGGGCACTTGTCT-CCCGCG---------------TTCACGAGGACACTGCGATCCATTACGAAACAGCTTTC-GC----GTC--------------GCA---AGA----CGCA---AGGTCGCCCGACAG-TTGCC-CCTTGGTGC------CGGTTGCTTGTCCCACAGTAGCGACGCTCAG-TTCTGAAGGCCTGTGCCGCGAGGTGGGG-CTTACT-GCACGTGGTGTT--------T-GCAGTCGGGCGCGTGATGGATTCCCG-CGTACGCC--GG-----------------CGGTCTTCCCGCA-CGGGGCCG--------CCGGACCGTCGATC-GGCAGTGAAAGAATCGAGGTACCTTCGGGACCCGTCTTGAAACACGGACCAAGAAGTCTATCTTGCGCGCAAGCCAATGGTCGT-CCT-CCGGAGCACCAAAGGCGCAGAAAACATAACTTGA---G--------------TTGTGCGGGATTACGGGCGCGGCTCTCTGC-TCGTCCCTCCATCCCCGGGTGTTGT-AATCGGCATGCGGCTA-CCGG--------G--GCCTCG-------------------------GCTCCGGCACCGTGCCACAACATACCGTGAGTGTGCAGGATGTGACCCGAAAGATGGTGAACTATGCCTGATCAGGTTGAAGTCAGGGGAAACCCTGATGGAGGACCGAAGCAGTTCTGACGTACATTATATTTTATTTTTGGAGTTTGATCCGGAATAGTAGGAACATCTTTAAGTATATTAATTCGTGCTGAATTAAGTCACCCTGGTATATTTATTGGGAATGACCAAATTTATAATGTAATTGTTACAGCTCATGCATTTATTATAATTTTCTTTATAGTAATACCAATTATAATTGGAGGATTTGGAAATTGATTAGTTCCTTTAATATTAGGAGCTCCTGATATAGCTTTCCCTCGAATAAATAATATAAGTTTTTGAATATTACCTCCTTCTTTAACTCTTCTGCTTTCTAGTTCAATAGTAGAAAATGGAGCAGGGACAGGATGAACAGTTTATCCACCTCTTTCTTCAGGAACAGCTCATGCTGGGGCTTCAGTTGATTTAGCAATTTTTTCTCTTCATTTAGCAGGAATTTCATCTATTTTAGGTGCAGTAAATTTTATTACTACTGTAATTAATATACGATCTTCAGGAATTACTTTAGACCGATTACCATTATTTGTATGATCAGTAGTAATTACTGCTATTTTATTACTTTTATCACTTCCTGTATTAGCTGGGGCTATTACTATATTATTAACTGACCGAAATTTAAATACTTCATTCTTTGACCCAATTGGAGGAGGAGACCCAATTCTTTATCAACATTTATTC--------------------------------------------------------------------------------------------------------------------------------------------------------------------------------------------------------------------------------------------------------------------------------------------------------------------------------------------------------------------------------------------------------------------------------------------------------------------------------------------------------------------------------------------------------------------------------------------------------------------------------------------------------------------------------------------------------------------------------------------------------------------------------------------------------------------------------------------------------------------------------------------------------------------------------------------------------------------------------------------------------------------------------------------------------------------------------------------------------------------------------------------------------------------------------------------------------------------------------------------------------------------------------------------------------------------------------------------------------------------------------------------------------------------------------------------------------------------------------------------------------------------------------------------------------------------------------------------------------------------------------------------------------------------------------------------------------------------------------------------------------------------------------------------------------------------------------------------------------------------------------------------------------------------------------------------------------------------------------------------------------------------------------------------------------------------------------------------------------------------------------------------------------------------------------------------------------------------------------------------------------------------------------------------------------------------------------------------------------------------------------------------------
Ae._'Aedimorphus'_hirsutus CTGGTATTCAGTCAGACCCATGCGGCGCTTGTTGGAGATGTCATAGATACCGCCCTCGGCTTCGGAGTGTTCACCGCGGGTTCCACGGACCTGCAGGTTGTACTTGTCGGCGATGGATTCCAGCTTGGCGTAGTCCTTGGCCAGTTTCGGGACCTTGATGTGGACCGAAGCACGGATGGTGGTTCCCAGGTTGGTTGGGCAGAAGGTCAGGAAACCGAGACGGTCGTGGTGCGAGAATGGCACACGCTTCTCAATTTCGTTGACGGCGGTGACCAGACGACGGTAGACCTGTCCCAGATCGCCACCCATCTGCATGGAGATGATGCGGAGGTGATCTTCCTCATTGCACCAGACCAGGAAGGTCTTGTTGTCATTGTGGTAGATACCACGTCCAGACGGCCAGAAACGGCAAGCGTTGGCGGCCTGCAGGAAACGATCACCCTCCTTGAACAGGAAGTGATCATCGATCAGCTGCTGCTGGACGGCCTTGTCCATACCGGTCAGTGGATAGAACTTGCCCTTCAGCTCACCCTCCAGTCCGGACAGGGTGGTGGAGACCTTCTCTTCCATCTCCTTGTACTGGGCCTCGGTCAGGCAGGGGTTGAAGGGGTAGCCCTCCATCGAGCGACCGCAACGGACACGGGTCGACACGACGAACTCGCCGGTGGGATCGACGTTGCCGAACGAGTCGACATCTCCGAAGTCACGGGCTGGCAAACGCTCCGATCGGCACGGGGCACCGGTCTTGATCTGTCCAGTGCTCAGACCGACGACCAGATCGGCAATGAAGGTATCTTCAGTTTCTCCCGAACGATGCGACACCATGGTTCCCCAACCGTTCTTCTTGGCCAGCAAGTGGGCGTTGATCGACTCGGTCACGGATCCGATCTGGTTGACCTTCAGCAACAAGCAGTTGCAAGCCTTCTTTTCGACGGCAGTGGTAATGCGCTTSGGGTTGGTCACAGTCAAATCATCACCGACGATCTGAATGCTAGTGTTGGCAGTCATCTTTGCCCAGGCGTCCCAGTGATCCTGGTCGAAGGGATCCTCAATACTGACAATTGGGAAGTCCTTGATGAAGCCCTGGTACATGTCTTCCAGCGCGTCGGGGGTCAACCAGGCGCTCTGGTCCGATTTGGGGTTCTTGAAGTCCAGATCGTACTTTCCGTCCTTGTGGAACTCGGAGGCAGCAACATCCATACCGATCTCGACCTTGCCGGTGTAGCCAGCCTTGGCGATGGCATCCTGGATCAGGTTCAGGGCTTCCTTGTTCTCCAGAATGTTGGGGGCAAAGCCACCCTCATCACCGACGGCGGTGGCATCCAGACCGAACTTGGCCTTGATGACGTTCTTCAGGTGGTGATACACCTCCGAACCGATCTTCATGGCCTCGGTGAAGGACGAAGCACCGGTTGG---AGAGGACTACCATGGTTGCAACGGGTAACGGGGAATCAGGGTTCGATTCCGGAGAGGGAGCCTGAGAAATGGCTACCACATCCAAGGAAGGCAGCAGGCGCGTAAATTACCCAATCCCGGCACGGGGAGGTAGTGACGAGAAATAACAATATAAGACTCTTTTATGACGTCTTATAATTGGAATGAGTTGAGCATAAATCCTTCAACAAGGATCAAGTGGAGGGCAAGTCTGGTGCCAGCAGCCGCGGTAATTCCAGCTCCACTAGCGTATATTAAAATTGTTGCGGTTAAAACGTTCGAAGTTTATTCTTGTCCAACACGGGTGCTACTCC-TAATGAT-GGCAGTAGGTCACTGGATTGTTGCGACTATAAGACTGGGTGCGCCCG-----TCGGCCT--------------------------------------------------CGCGG-TCGGCGCGG--TCGTAGTGTGGCGC-TGATGCCTTTCATCGGGTGCAGTG---TTTCCGCAAGCCCAGCTGCTATTACCTTGAACAAATTAGAGTGCTCTAAGCAGGCTATCC-TACGGCCGAGAATAATCTTGCATGGAATAATGGAATATGACCTCGGTCTTAATATTCATTGGTTTGTAAT-CAGATCAAGAGGTAATGATTAACAGAAGTAGTTGGGGGCATTAGTATTACGGCGCGAGAGGTGAAATTCGTAGACCGTCGTAAGACTAACTAAAGCGAAAGCATTTGCCATGGATGCTTTCATTAATCAAGAACGAAAGTTAGAGGATCGAAGGCGATTAGATACCGCCCTAGTTCTAACCGTAAACTATGCCAATTAGCAATTGGGAGACGCTACATTATGGTGCTCTCAGTAGCTTCCGGGAAACCAAAATTAGGTTCCGGGGGAAGTATGGTTGCAAAGTTGAAACTTAAAGGAATTGACGGAAGGGCACCACCAGGAGTGACTCCTTCT-AAAGCTAAATATCACCACG-AGA-CCGAT-AGCGAACAAGTACCGTGAGGGAAAGTTGAAAAGCAC-TCTGAATAGAGAGTC-AAAAAGTACGTGAAACTGCCTAGGGCTCAAGCCCGTTGAACTCGATTATCC-GA-GCGGAGACATTCACCTGCGGT--TGGT-----CGG---C-------------------GACG--GCA--GACCGCAGGGCACTTGTCT-CCCGCG---------------TTCACGAGGACACTGCGATCCATTACGAAACAGCTTTC-GC----GTC--------------GCA---AGA----CGCA---AGGTCGCCCGACAG-TTGCC-CCTTGGTGC------TGGTTGCTTGTCCCACAGTAGCGACGCTCAG-TTCTGAAGGCCTGTGCCGCGAGGTGGGG-CTTACT-GCACGTGGTGTT--------T-GCAGTCGGGCGCGTGATGGATTCCCG-CGTACGCC--GG-----------------CGGTCTTCCCGTA-AGGGGCCG--------CCGGACCGTCGATC-GGCAGTGAAAGAATCGAGGTACCTTCGGGACCCGTCTTGAAACACGGACCAAGAAGTCTATCTTGCGCGCAAGCCAATGGTCGT-CCT-CCGGAGCACCAAAGGCGCAGAAAACATAACTTGA---G--------------TTGTGCGGGATTACGGGCGCGGCTCTCTGC-TCGTCCCTCCATCCCCGGGTGTTGT-AATCGGCATGCGGCTA-CCGG--------G--GCCTCG-------------------------GCTCCGGCACCGTGCCACAACATACCGTGAGTGTGCAGGATGTGACCCGAAAGATGGTGAACTATGCCTGATCAGGTTGAAGTCAGGGGAAACCCTGATGGAGGACCGAAGCAGTTCTGACGTACATTATATTTTATTTTTGGAGTTTGATCAGGAATAGTGGGTACATCTTTAAGTATATTAATTCGTGCTGAATTAAGTCACCCTGGGATATTTATTGGAAATGATCAAATTTATAACGTAATTGTAACAGCTCATGCATTTATTATAATTTTTTTTATAGTAATACCAATTATAATTGGAGGATTTGGAAACTGATTAGTTCCTTTAATACTAGGGGCTCCTGATATAGCTTTCCCTCGAATAAATAATATAAGTTTTTGAATACTTCCCCCATCTTTAACACTACTACTTTCTAGTTCAATAGTAGAAAATGGAGCAGGGACAGGATGAACAGTTTATCCTCCTCTTTCATCAGGAACAGCCCACGCTGGAGCCTCAGTTGACTTAGCGATTTTCTCTCTTCATTTAGCCGGGATTTCTTCTATTTTAGGAGCAGTAAATTTTATTACTACTGTAATTAATATACGATCATCAGGAATTACTTTAGACCGATTACCCTTATTTGTATGATCAGTAGTAATTACTGCTATTTTATTACTTTTATCTCTTCCTGTATTAGCCGGAGCTATTACTATATTATTAACTGATCGAAATTTAAATACTTCTTTCTTTGACCCAATTGGAGGAGGAGACCCAATTTTATACCAACATTTATTCTGATTCTTTGGACATCCAGAAGTTTATATTTTAATTCTTCCAGGATTTGGGAWWATTTCTCATATTATTACTCAAGAAAGCGGRAAAAAGGAAACTTTTGGAACTTTAGGAATAATTTATGCTATACTAACAATTGGTTTATTAGGATTTATTGTTTGAGCTCACCATATATTTACTGTAGGTATAGACGTTGATACTCGAGCTTATTTTACTTCAGCTACTATAATTATTGCTGTTCCTACAGGAATTAAAATTTTTAGTTGATTAGCTACTCTTCACGGAACTCAATTAACATATAGCCCTGCCCTTCTTTGATCATTAGGATTTGTATTTTTATTTACTGTTGGAGGGTTAACAGGAGTAGTTCTTGCTAATTCATCTATTGATATTGTTTTACATGATACATACTATGTAGTTGCTCATTTCCATTATGTTTTATCAATAGGGGCTGTATTTGCTATTATAGCTGGATTTATTCATTGATACCCTTTATTAACTGGATTAGTAATAAACCCTACATGATTAAAGG-------------------------------------------------------------------------------------------------------------------------------------------------------------------------------------------------------------------------------------------------------------------------------------------------------------------------------------------------------------------------------------------------------------------------------------------------------------------------------------------------------------------------------------------------------------------------------------------------------------------------------------------------------------------------------------------------------------------------------------------------------------------------------------------------------------------------------------------------------------------------------------------------------------------------------------------------------------------------------------------------------------------------------------------------------------------------------------------------------------------------------------------------------------------------------------------------------------------------------------------------------------------------------------------------------------------------------------------------------------------------------------------------------------------------------------------------------------------------------------------------------------------------------------------------------------------------------------------------------------------------------------------------------------------------------------------------------------------------------------------------------------------------------------------------------------------------------------------------
Ae._'Aedimorphus'_mediolineatus --------------------------------------------------------------------------------------------------------------------------------------------------------------------------------------------------------------------------------------------------------------------------------------------------------------------------------------------------------------------------------------------------------------------------------------------------------------------------------------------------------------------------------------------------------------------------------------------------------------------------------------------------------------------------------------------------------------------------------------------------------------------------------------------------------------------------------------------------------------------------------------------------------------------------------------------------------------------------------------------------------------------------------------------------------------------------------------------------------------------------------------------------------------------------------------------------------------------------------------------------------------------------------------------------------------------------------------------------------------------------------------------------------------------------------------------------------------------------------------------------------------------------------------------------------------------------------------------------------------------------------------------------------------------------------------------------------------------------------------------------------------------------------------------------------------------------------------------------------------------------------------------------------------------------------------------------------------------------------------------------------------------------------------------------------------------------------------------------------------------------------------------------------------------------------------------------------------------------------------------------------------------------------------------------------------------------------------------------------------------------------------------------------------------------------------------------------------------------------ACTCCTTCT--AAGCTAAATATCACCACG-AGA-CCGAT-AGCGAACAAGTACCGTGAGGGAAAGTTGAAAAGCAC-TCTGAATAGAGAGTC-AAAAAGTACGTGAAACTGCCTAGGGCTCAAGCCCGTTGAACTCGATTATCC-GA-GCGGAGACATTCACCTGCGGG--CGGC-----CGG---C-------------------GACG--GTC--AGCCGCAGGGCACTTGTCT-CTCGCG---------------CACAAGAGGACACTGCGATCCATTACGAAACAGCTTTC-GC----GTC--------------GCA---AGA----CGCA---AGGTTGCCCGACAG-TTGCC-CCTTGGTGC------TGGTAGCTTGTCCCACAGTAGCGACGCTCAG-TTCTGAAGGCCTGTGCCGCGAGGTGGGG-CTTACT-GCACGTGGTGTT--------T-GCAGTCGGGCGCGTGATGGATTCCCG-CGCACGCC--GG-----------------CGGTCTTCCCGTA-AGGGGCCG--------CCGGACCGTCGATC-GGCAGTGAAAGAATCGAGGTACCTTCGGGACCCGTCTTGAAACACGGA????????????????????????????ATGGTCGT-CCT-CCGGAGCACCAAAGGCGCAGAAAACATAACTTGA---G--------------TTGTGCGGGATTACGGGCGCGGCTCTCTGC-TCGTCCCTCCATCCCCGGGTGTTGT-AACCGGCATGCGGCAC-C-GG--------G--GCCTCG-------------------------GCCCCGGAACCGTGCCACAACATACCGTGAGTGTGCAGGATGTGACCCGAAAGATGGTGAACTATGCCTGATCAGGTTGAAGTCAGGGGAAACCCTGATGGAGGACCGAAGCAGTTCTGACGT--------------------GGGTTGATCAGGAATAGTAGGAACATCCCTAAGTATATTAATTCGTGCTGAATTAAGTCACCCTGGGATATTTATTGGAAATGATCAAATTTATAATGTAATTGTTACTGCTCATGCATTTATTATAATTTTCTTTATAGTTATACCAATTATAATTGGAGGATTTGGAAATTGATTAGTTCCACTAATATTAGGAGCCCCAGATATAGCATTTCCTCGAATAAATAATATAAGTTTTTGAATATTACCTCCTTCATTAACTCTACTACTTTCTAGTTCTATAGTAGAAAATGGAGCTGGTACAGGATGAACAGTTTATCCCCCACTTTCATCAGGAACAGCCCATGCTGGTGCTTCAGTTGATTTAGCAATTTTTTCTCTTCATTTAGCTGGAATTTCTTCAATTTTAGGAGCAGTTAATTTTATTACTACTGTTATTAATATACGATCTTCAGGAATTACTCTTGACCGATTACCTTTATTTGTTTGATCTGTTGTAATTACAGCTATTCTTTTACTTCTTTCTCTACCTGTATTAGCTGGAGCTATTACAATGTTATTAACTGATCGAAATCTTAATACTTCATTCTTTGACCCAATTGGAGGAGGAGACCCAATTCTTTATCAACATTTATTTTGATTTTTTGGTCCT---------------------------------------------------------------------------------------------------------------------------------------------------------------------------------------------------------------------------------------------------------------------------------------------------------------------------------------------------------------------------------------------------------------------------------------------------------------------------------------------------------------------------------------------------------------------------------------------------------------------------------------------------------------------------------------------------------------------------------------------------------ACATGAGCAAATTTAGGACTTCAAGATAGTTCATCTCCTTTAATAGAACAATTAAACTTTTTTCATGATCATACATTATTAATTTTAATTATAATTACTGTAATAATTGCATACATCATATTTATACTATTTTTTAATAAATTCACAAATCGATATCTATTACATGGTCAAACAATTGAAATTATTTGAACGATTTTACCTGCAGTAATTTTAATATTTATTGCCTTCCCTTCCTTACGTCTTTTATATTTAATAGATGAAATTAATTCTCCTTTAATTACATTAAAGGCTATTGGTCATCAATGATACTGAAGTTATGAATATTCTAACTTTTTAAATTTAGAATTCGATTCTTATATAATTCCAACAAATGAATTAGATATAAATGGATTCCGTTTATTAGATGTTGATAATCGAATTGTACTACCTGTAAATAATCAAATTCGAATTTTAGTAACTGCAACAGATGTAATTCATTCATGAACTGTTCCTTCTCTTGGAGTAAAAATTGATGCTACTCCTGGACGATTAAATCAAACTAATTTTTTAATAAATCAACCTGGTTTATTTTTTGGACAATGTTCAGAAATTTGTGGAGCAAATCATAGTTTTATACCAATTGTAATTGAAAGAATTCCAATAAATTATTTTATTAAATGAGTTTCTTCTCAAATAAATT-------------------------------------------------------------------------------------------------------------------------------------------------------------------------------------------------------------------------------------------------------------------------------------------------------------------------------------------------------------------------------------------------------------------------------------------------------------------------------------------------------------------------------------------------------------------------------------------------------------------------------------------------------------------------------------------------------------------------------------------------------------------------------------------------------------------------------------------------------------------------------------------------------------------
Ae._'Aedimorphus'_ochraceus -----------------------------------------------------------------------------------------------------------------------------------------------------------------------------------------------------------------------------------------------------------------------------------------------------------------------------------------------------------------------------------------------------------------------------------------------------------------------------------------------------------------------------------------------------------------------------------------------------------------------------------------------------------------------------------------------------------------------------------------------------------------------------------------------------------------------------------------------------------------------------------------------------------------------------------------------------------------------------------------------------------------------------------------------------------------------------------------------------------------------------------------------------------------------------------------------------------------------------------------------------------------------------------------------------------------------------------------------------------------------------------------------------------------------------------------------------------------------------------------------------------------------------------------------------------------------------------------------------------------------------------------------------------------------------------------------------------------------------------------------------------------------------------------------------------------------------------------------------------------------------------------------------------------------------------------------------------------------------------------------------------------------------------------------------------------------------------------------------------------------------------------------------------------------------------------------------------------------------------------------------------------------------------------------------------------------------------------------------------------------------------------------------------------------------------------------------------------------------------------------------------------------------------------------------------------------------------------------------------------------------------------------------------------------------------------------------------------------------------------------------------------------------------------------------------------------------------------------------------------------------------------------------------------------------------------------------------------------------------------------------------------------------------------------------------------------------------------------------------------------------------------------------------------------------------------------------------------------------------------------------------------------------------------------------------------------------------------------------------------------------------------------------------------------------------------------------------------------------------------GGAGTTTGATCAGGAATAGTAGGAACATCTCTTAGTATATTAATTCGTGCTGAATTAAGTCATCCAGGGATATTTATTGGAAATGATCAAATTTATAATGTAATTGTTACAGCTCATGCATTTATTATAATTTTCTTTATAGTAATACCAATTATAATTGGAGGATTTGGAAATTGATTAGTTCCTCTTATATTAGGGGCTCCAGATATGGCTTTCCCTCGAATAAATAATATAAGTTTTTGAATACTTCCTCCTTCATTAACTCTTCTACTTTCAAGTTCAATAGTAGAAAATGGAGCTGGAACAGGGTGAACAGTTTATCCCCCTCTTTCATCAGGAACAGCTCATGCTGGTGCTTCAGTTGATTTAGCTATTTTTTCTCTACATTTAGCTGGGATTTCTTCTATTTTAGGTGCAGTTAATTTCATTACTACTGTTATTAATATACGATCTGCAGGAATTACTCTTGATCGATTACCTTTATTTGTTTGATCTGTAGTAATTACAGCTATTCTTTTACTTTTATCTCTTCCTGTTTTAGCTGGAGCCATTACTATATTACTAACTGATCGAAATTTAAATACTTCTTTCTTTGATCCTATTGGTGGGGGAGACCCAATTCTTTACCAACATTTATTTTGATTCTTTGGACATCCAGAAGTTTACATTTTAATTTTACCTGGATTTGGAATAATTTCTCATATTATTACTCAAGAAAGTGGTAAAAAGGAAACATTCGGAACACTAGGAATAATTTATGCTATGTTAACAATTGGATTATTAGGATTTATTGTTTGAGCACATCATATATTTACAGTAGGAATAGATGTTGATACTCGAGCTTACTTTACTTCAGCTACTATAATTATTGCTGTTCCTACAGGAATTAAAATTTTTAGTTGATTAGCCACTCTTCATGGAACACAATTAACTTATAGCCCTGCTCTACTATGATCATTAGGATTTGTATTTTTATTTACAGTTGGAGGATTAACAGGAGTAGTTCTTGCTAATTCATCAATTGATATTGTTCTACATGATACATATTATGTAGTAGCTCATTTCCACTATGTATTATCTATAGGAGCTGTATTTGCTATTATAGCTGGATTTATTCATTGATATCCTTTATTAACTGGACTAGTAATAAATCCTACTTGATTAAAGGCTCAATTTGGAATAATATTTATTGGAGTAAATTTAACATTCTTCCCTCAACATTTCTTAGGATTAGCAGGAATACCTCGACGATACTCTGATTTTCCAGATAGTTATTTAGCTTGAAATATTGTATCTTCATTAGGAAGAACAATTTCTATATTTGCTGTTATCTTTTTCTTATTTATTATTTGAGAAAGTATAATTACACAACGAACTCCATCA-------------------------------------------------------------------------------------------------------------------------------------------------------------------------------------------------------------------------------------------------------------------------------------------------------------------------------------------------------------------------------------------------------------------------------------------------------------------------------------------------------------------------------------------------------------------------------------------------------------------------------------------------------------------------------------------------------ACACG-TTGAACGCATATTGCACATCGTAC-AAC--A-GTACGATGTACACATTTTTGAGTGCCTATATTTATC--CATTCAACTA-TAC--GC---C--------------T---------TCGCGG------------------------------------------------------------------------------------------------------------------------------------------------CGTATGCGTAGT-GATGTTTTCCT-G------CC------------------TTA----AGTG-----------CG----CGGTAAAACATTGAAGATAGTCAG------------------------------ACG-TGGTTGGTCCTCCTCGCG------AGGGCCCTCTGCG------GTTG-AT-GAGTACATCCAA--GCATACCACGGCGCA---------------------------------------------------------------------------------------------------------------------------------------------------------------------------------------------------------------------------------------------------------------------------------------------------------------------------------------------------------------------------------------------------------
Ae._'Aedimorphus'_pallidostriatus --------------------------------------------------------------------------------------------------------------------------------------------------------------------------------------------------------------------------------------------------------------------------------------------------------------------------------------------------------------------------------------------------------------------------------------------------------------------------------------------------------------------------------------------------------------------------------------------------------------------------------------------------------------------------------------------------------------------------------------------------------------------------------------------------------------------------------------------------------------------------------------------------------------------------------------------------------------------------------------------------------------------------------------------------------------------------------------------------------------------------------------------------------------------------------------------------------------------------------------------------------------------------------------------------------------------------------------------------------------------------------------------------------------------------------------------------------------------------------------------------------------------------------------------------------------------------------------------------------------------------------------------------------------------------------------------------------------------------------------------------------------------------------------------------------------------------------------------------------------------------------------------------------------------------------------------------------------------------------------------------------------------------------------------------------------------------------------------------------------------------------------------------------------------------------------------------------------------------------------------------------------------------------------------------------------------------------------------------------------------------------------------------------------------------------------------------------------------------------------------------------------------------------------------------------------------------------------------------------------------------------------------------------------------------------------------------------------------------------------------------------------------------------------------------------------------------------------------------------------------------------------------------------------------------------------------------------------------------------------------------------------------------------------------------------------------------------------------------------------------------------------------------------------------------------------------------------------------------------------------------------------------------------------------------------------------------------------------------------------------------------------------------------------------------------------------------------------------------------------------------------------------------------------------------------------------------------------------------------------------------------------------------------------------------------------------------------------------------------ATAAGTTTTTGAATATTACCTCCTTCATTAACTCTACTACTTTCTAGCTCTATAGTAGAAAATGGAGCTGGAACAGGATGAACAGTTTAYCCTCCACTTTCATCAGGAACAGCACAYGCTGGTGCCTCTGTTGATTTAGCAATTTTTTCTCTACATTTAGCCGGAATTTCTTCAATTTTAGGAGCAGTAAATTTTATTACTACTGTTATTAATATACGATCTTCAGGAATTACTCTTGACCGATTACCATTATTTGTTTGATCAGTTGTAATTACAGCAATTCTTTTACTTCTTTCTTTACCTGTTTTAGCTGGTGCTATTACTATATTATTAACTGATCGAAATTTAAATACTTCATTCTTCGACCCAATTGGAGGAGGAGACCCAATTCTTTATCAACATTTATTTTGATTCTTTGGTCAT----------------------------------------------------------------------------------------------------------------------------------------------------------------------------------------------------------------------------------------------------------------------------------------------------------------------------------------------------------------------------------------------------------------------------------------------------------------------------------------------------------------------------------------------------------------------------------------------------------------------------------------------------------------------------------------------------------------------------------------------------------------------------------------------------------------------------------------------------------------------------------------------------------------------------------------------------------------------------------------------------------------------------------------------------------------------------------------------------------------------------------------------------------------------------------------------------------------------------------------------------------------------------------------------------------------------------------------------------------------------------------------------------------------------------------------------------------------ACACG-TTGAACGCATATTGCACATCGTAC-AAC--A-GTACGATGTACACATTTTTGAGTGCCTATATTTATC--CATTCAACTA-TAC--------------------------------GTGCG-------------------------------------------------------------------TGTGC----------------------------------------------------------------------GTACGTATGCGTAGT-GACGTTTTCCC-G------CC------------------TTC----GGTG-----------CG----CGGTAAAACGTTGAAGATAGTCAG------------------------------ACG-TGGTTGCCGCTCCTT------TTGGTGCGCCTCCGCG------GTTG-AT-GAGTACATCCCA---TTTCCGCACGCGCA--------------------------------------------------------------------------------------------------------------------------------------------------------------------------------------------------------------------------------------------------------------------CCCCGCG---CACG--CGAGA--TGT--------------------------TGTGCTCCATCA---GGCGAACTTGGGTGTTCGCTCTGACGAAA---TGCTCTGACGTTGAACTGGT---TAGCCA-GTAG
Ae._'Aedimorphus'_vexans CTGGTATTCAGTCAGACCCATGCGGCGCTTGTTGGAGATGTCATAGATACCGCCCTCGGCTTCGGAGTGTTCGCCGCGGGTTCCACGGACCTGCAGGTTGTACTTGTCGGCGATGGATTCCAGCTTGGCGTAGTCCTTGGCCAGTTTCGGGACCTTGATGTGGACCGAAGCACGGATGGTGGTTCCCAGGTTGGTTGGGCAGAAGGTCAGGAAACCGAGACGGTCGTGGTGCGAGAATGGCACACGCTTCTCAATTTCGTTGACGGCGGAGACCAGACGACGGTAGACCTGTCCGAGATCGCCACCCATCTGCATGGAGATGATGCGGAGGTGATCTTCCTCATTGCACCAGACCAGGAAGGTCTTGTTGTCGTTGTGGTAGATACCACGTCCAGACGGCCAGAAACGGCAAGCGTTGGCGGCCTGCAGGAAACGATCTCCCTCCTTGAACAGGAAGTGATCATCGATCAGCTGCTGCTGGACGGCCTTGTCCATACCGGTCAGTGGGTAGAACTTGCCCTTCAGCTCACCCTCCAGTCCGGACAGGGTGGTGGAAACCTTGGATTCCATCTCCTTGTACTGGGCCTCGGTCAGGCACGGGTTGAAGGGGTAGCCCTCCATCGAGCGACCGCAACGGACGCGGGTCGACACGACGAACTCGCCGGTGGGGTCGACGTTGCCGAACGAGTCGACATCTCCGAAGTCACGGGCTGGCAAACGCTCCGATCGGCACGGGGCACCGGTCTTGATCTGTCCAGTGCTCAGACCAACGACCAGATCGGCAATGAAGGTGTCCTCGGTTTCGCCCGAACGATGCGACACCATGGTGCCCCATCCGTTCTTCTTGGCCAGCAAGTGGGCGTTGATCGACTCGGTCACGGATCCGATCTGGTTGACCTTCAGCAGCAAGCAGTTGCAAGACTTCTTCTCGACGGCAGTGGCAATGCGCTTCGGGTTGGTCACAGTCAAATCATCACCGACGATCTGAATGCTAGTGTTGGCAGTCATCTTTGCCCAGGCGTCCCAGTGATCCTGGTCGAAGGGATCCTCAATACTGACAATTGGGAAGTCCTTGATGAAGCCCTGGTACATGTCTTCCAGCGCGTCGGGGGTCAACCAGGCGCTCGCGTCCGATTTGGGGTTCTTGAAGTCCAGATCGTACTTTCCGTCCTTGTGGAACTCCGAGGCAGCAACATCCATACCGATCTCGACCTTGCCGGTGTAGCCAGCCTTGGCAATGGCATCCTGGATCAGGTTCAGGGCTTCCTTGTTCTCCAGAATGTTGGGGGCGAAGCCACCCTCATCACCGACGGCGGTGGCATCCAGACCGAACTTGGCCTTGATGACGTTCTTCAGGTGGTGGTACACCTCCGAACCGATCTTCATGGCCTCGGTGAAGGACGAAGCGCCGGTTGGTATAGAGGACTACCATGGTTGCAACGGGTAACGGGGAATCAGGGTTCGATTCCGGAGAGGGAGCCTGAGAAATGGCTACCACATCCAAGGAAGGCAGCAGGCGCGTAAATTACCCAATCCCGGCACGGGGAGGTAGTGACGAGAAATAACAATATAAGACTCTTTTATGACGTCTTATAATTGGAATGAGTTGAGCATAAATCCTTCAACAAGGATCAAGTGGAGGGCAAGTCTGGTGCCAGCAGCCGCGGTAATTCCAGCTCCACTAGCGTATATTAAAATTGTTGCGGTTAAAACGTTCGAAGTTTATTCTTGTCCAACACGGGTGCTACTCC-TAATGAT-GGCAGTAGGTCACTGGATTGTTGCGACTATAAGACTGGGTGCGCCCG-----TCGGCCT--------------------------------------------------CGCGG-TCGGCGCGG--TCGTAGTGTGGCGC-TGATGCCTTTCATCGGGTGCAGTG---TTTCCGCAAGCCCAGCTGCTATTACCTTGAACAAATTAGAGTGCTCTAAGCAGGCTATCC-TACGGCCGAGAATAATCTTGCATGGAATAATGGAATATGACCTCGGTCTTAATATTCATTGGTTTGTAAT-CAGATCAAGAGGTAATGATTAACAGAAGTAGTTGGGGGCATTAGTATTACGGCGCGAGAGGTGAAATTCGTAGACCGTCGTAAGACTAACTAAAGCGAAAGCATTTGCCATGGATGCTTTCATTAATCAAGAACGAAAGTTAGAGGATCGAAGGCGATTAGATACCGCCCTAGTTCTAACCGTAAACTATGCCAATTAGCAATTGGGAGACGCTACATTATGGTGCTCTCAGTAGCTTCCGGGAAACCAAAATTAGGTTCCGGGGGAAGTATGGTTGCAAAGTTGAAACTTAAAGGAATTGACGGAAGGGCACCACCAGGAGTGACTCCTTCT-AAAGCTAAATATCACCACG-AGA-CCGAT-AGCGAACAAGTACCGTGAGGGAAAGTTGAAAAGCAC-TCTGAATAGAGAGTC-AAAAAGTACGTGAAACTGCCTAGGGCTCAAGCCCGTTGAACTCGATTATCC-GA-GCGGAGACATTCACCTGCGGT--TGGT-----CGG---C-------------------GACG--GCA--GACCGCAGGGCACTTGTCT-CTCGCG---------------TTCACGAGGACACTGCGATCCATTACGAAACAGCTTTC-GC----GTC--------------GCA---AGA----CGCA---AGGTCGCCCGACAG-TTGCC-CCTTGGTGC------TGGTTGCTTGTCCCACAGTAGCGACGCTCAG-TTCTGAAGGCCTGTGCCGCGAGGTGGGG-CTTACT-GCACGTGGTGTT--------T-GCAGTCGGGCGCGTGATGGATTCCCG-CGTACGCC--GG-----------------CGGTCTTCCCGTA-AGGGGCCG--------CCGGACCGTCGATC-GGCAGTGAAAGAATCGAGGTACCTTCGGGACCCGTCTTGAAACACGGACCAAGAAGTCTATCTTGCGCGCGAGCCAATGGTCGT-CCT-CCGGAGCACCAAAGGCGCAGAAAACATAACTTGA---G--------------TTGTGCGGGATTACGGGCGCGGCTCTCTGC-TCGTCCCTCCATCCCCGGGTGTTGT-AATCGGCATGCGGCTA-CCGG--------G--GCCTCG-------------------------GCTCCGGCACCGTGCCACAACATACCGTGAGTGTGCAGGATGTGACCCGAAAGATGGTGAACTATGCCTGATCAGGTTGAAGTCAGGGGAAACCCTGATGGAGGACCGAAGCAGTTCTGACGTACATTATATTTTATTTTTGGAGTTTGATCAGGAATAGTAGGAACATCTTTAAGTATATTAATTCGTGCTGAATTAAGTCACCCAGGGATATTTATTGGAAATGATCAAATTTATAACGTAATTGTTACAGCTCATGCATTTATTATAATTTTTTTTATAGTAATACCAATTATAATTGGAGGATTTGGAAATTGATTAGTTCCTTTAATATTAGGAGCTCCTGATATAGCATTTCCTCGAATAAATAATATAAGTTTTTGAATATTACCTCCTTCTTTAACTCTACTACTTTCTAGTTCAATAGTAGAAAATGGAGCAGGGACAGGATGAACAGTTTATCCTCCTCTTTCATCAGGAACAGCTCATGCTGGAGCTTCAGTTGATTTAGCAATTTTCTCTCTTCATTTAGCAGGAATTTCATCTATTTTAGGAGCAGTAAATTTTATTACTACAGTTATTAATATACGATCATCTGGAATTACTTTAGATCGATTACCTTTATTTGTTTGATCTGTAGTAATTACTGCTATTTTATTACTTTTATCTCTTCCTGTATTAGCTGGAGCTATTACTATATTATTAACTGATCGAAATTTAAATACTTCATTCTTTGACCCAATTGGAGGAGGAGACCCTATTCTTTATCAACATTTATTTTGATTCTTTGGACATCCAGAAGTTTATATTTTAATTCTTCCAGGATTTGGTATAATTTCTCATATTATTACTCAAGAAAGTGGAAAAAAGGAAACTTTTGGAACTTTAGGAATAATTTATGCTATATTAACAATTGGATTATTAGGATTTATTGTTTGAGCTCATCATATATTTACAGTAGGAATAGATGTTGATACTCGAGCTTATTTTACTTCAGCAACTATAATTATTGCTGTTCCTACAGGAATTAAAATTTTTAGTTGATTAGCWACTCTTCATGGAACTCAATTAACTTATAGTCCTGCTCTTCTTTGATCATTAGGATTTGTATTTTTATTTACTGTTGGAGGATTAACWGGAGTAGTTCTWGCTAATTCATCWATTGATATTGTTCTTCATGATACTTATTATGTAGTTGCTCATTTCCATTATGTTTTATCAATAGGAGCTGTATTTGCTATTATAGCTGGATTTATTCAYTGATACCCTTTATTAACTGGATTAGTAATAAATCCTACATGATTAAAGGCTCAATTTGCWATAATATTTATTGGAGTAAATTTAACWTTCTTYCCTCAACAYTTCTTAGGATTAGCAGGAATACCACGRCGATATTCTGACTTCCCAGATAGTTATTTAGCTTGAAATATTGTTTCATCTTTAGGAAGAACAATTTCTATATTTGCTGTAATCTTTTTCTTATTTATTATTTGAGAAAGTATAATTACTCAACGTACACCATCAACATGAGCAAATTTAGGACTTCAAGATAGTTCATCTCCTTTAATAGAACAATTAAACTTTTTTCATGATCATACATTATTAATTTTAATTATAATTACTGTAATAATTGCTTATATTATATTTATACTATTTTTTAATAAATTTACTAATCGTTATTTATTACATGGACAAACAATTGAAATTATTTGAACAATTTTACCAGCAATTATTTTAATATTTATTGCTTTCCCATCTTTACGACTATTATATTTAATAGATGAAATTAATTCACCTTTAATTACTTTAAAGGCTATTGGTCATCAATGATACTGAAGTTATGAATATTCTAATTTTTTAAATTTAGAATTTGATTCTTATATAATTCCTACAAATGAATTAGACATTAATGGATTTCGACTTTTAGATGTTGATAACCGAATTGTTTTACCAGTAAATAACCAAATTCGAATTTTAGTAACTGCTACTGATGTTATTCATTCATGAACTGTTCCTTCTCTTGGTGTTAAAATTGATGCTACTCCAGGACGATTAAATCAAACTAATTTTTTAATAAATCAACCAGGATTATTCTTTGGTCAATGTTCAGAAATTTGTGGAGCAAATCATAGTTTTATACCAATTGTAATTGAAAGAATTCCTATAAATTACTTTATTAAATGAATTTCTTCTCAAATAAATTACACG-TTGAACGCATATTGCACATCGTAC-AAC--A-GTACGATGTACACATTTTTGAGTGCCTATATTTATC--CATTCAACTA-TAC--GT---G--------------C---------CGTCGC-----------------------------TC---TCTCTC-------------------GGGAGGGGGTGAC---------------------------------------------------------------------GGCCGTATGCGTAGT-GATGTTTTCCC-G------CC------------------TTC----GGTG-----------CG----CGGTAAAACATTGAAGATAGTCAG------------------------------ACG-CGTCGCGGCCAGCA----------GTGGCCCGGTGCG------GTTG-AT-GAGTACATCCCA---TTGCGCGATCCA------------------------------------------------------------------------------------------------------------------------------------------------------------------------------------------------------------------------------------------------------------------------CCGCGATCCAAG--CGA----TGT--------------------------TGTGCTCCATCTATTCGTTGACTTACTCTCTCACT-TGACTG------------TGATAAAGAAAAC---AATTCA-GTAG
Ae._'Borichinda'_cavernicola --------------------------------------------------------------------------------------------------------------------------------------------------------------------------------------------------------------------------------------------------------------------------------------------------------------------------------------------------------------------------------------------------------------------------------------------------------------------------------------------------------------------------------------------------------------------------------------------------------------------------------------------------------------------------------------------------------------------------------------------------------------------------------------------------------------------------------------------------------------------------------------------------------------------------------------------------------------------------------------------------------------------------------------------------------------------------------------------------------------------------------------------------------------------------------------------------------------------------------------------------------------------------------------------------------------------------------------------------------------------------------------------------------------------------------------------------------------------------------------------------------------------------------------------------------------------------------------------------------------------------------------------------------------------------------------------------------------------------------------------------------------------------------------------------------------------------------------------------------------------------------------------------------------------------------------------------------------------------------------------------------------------------------------------------------------------------------------------------------------------------------------------------------------------------------------------------------------------------------------------------------------------------------------------------------------------------------------------------------------------------------------------------------------------------------------------------------------------------------------------------------------------------------------------------------------------------------------------------------------------------------------------------------------------------------------------------------------------------------------------------------------------------------------------------------------------------------------------------------------------------------------------------------------------------------------------------------------------------------------------------------------------------------------------------------------------------------------------------------------------------------------------------------------------------------------------------------------------------------------------------------------------------------------------------------------------------------------------------------------------------------------------------------------------------------------------------------------------------------------------------------------------------------------------------------------------------------------------------------------------------------------------------------GGAGGATTTGGAAATTGATTAGTTCCCTTAATATTAGGAGCCCCTGATATAGCATTCCCACGAATAAATAATATAAGTTTTTGAATATTACCCCCTTCTTTAACTCTCCTCCTTTCAAGATCTATAGTAGAAAACGGAGCAGGAACTGGATGAACCGTTTACCCCCCTTTATCTGCTGGAGTAGCTCATGCCGGAGGATCAGTAGATTTAGCAATTTTTTCCCTTCATTTAGCAGGAATTTCCTCTATTTTAGGAGCAGTAAATTTTATTACTACAGTAATTAATATACGCTCATCAGGAATTACTTTAGATCGTCTTCCTTTATTTGTTTGATCAGTAACAATTACTGCTATTTTATTATTACTTTCACTTCCAGTATTAGCTGGAGCTATTACAATATTATTAACTGATCGAAATTTAAATACTTCATTTTTTGACCCCATCGGAGGAGGAGACCCCATTTTATATCAACACTTATTTTGATTTTTTGGTCACCCTGAAGTTTATATTTTAATTTT-----------------------------------------------------------------------------------------------------------------------------------------------------------------------------------------------------------------------------------------------------------------------------------------------------------------------------------------------------------------------------------------------------------------------------------------------------------------------------------------------------------------------------------------------------------------------------------------------------------------------------------------------------------------------------------------------------------------------------------------------------------------------------------------------------------------------------------------------------------------------------------------------------------------------------------------------------------------------------------------------------------------------------------------------------------------------------------------------------------------------------------------------------------------------------------------------------------------------------------------------------------------------------------------------------------------------------------------------------------------------------------------------------------------------------------------ACACG-TTGAACGCATATTGCACATCGTAC-AAC--A-GTACGATGTACACATTTTTGAGTGCCTATATTTATC--CATTCAACTA-TAC--GC---T--------------C---------GCGCTG----------------------------------------------------------------TG-CTCGCACGGCG---------------------------------------------------------------CGGCGTATGCGTAGT-GATGTTTTCCC-G------CC------------------TTC----GGTG-----------G-----TGGTAAAACATTGAAGATAGTCAG------------------------------ACG-TGGGTGCGCC----------------------CCGCG------GTTG-AT-GAATACATCCCA---CTCGAGC----------------------------------------------------------------------------------------------------------------------------------------------------------------------------------------------------------------------------------------------------------------------------TTCCGCCCGCTCC--TGC----TGT--------------------------TGTATTCCATCT-CTCGTTGACAGGTA---------------------------ACAATATGCTGCC---CAGTCA-GTAG
Ae._'Bothaella'_helenae -----------------------------------------------------------------------------------------------------------------------------------------------------------------------------------------------------------------------------------------------------------------------------------------------------------------------------------------------------------------------------------------------------------------------------------------------------------------------------------------------------------------------------------------------------------------------------------------------------------------------------------------------------------------------------------------------------------------------------------------------------------------------------------------------------------------------------------------------------------------------------------------------------------------------------------------------------------------------------------------------------------------------------------------------------------------------------------------------------------------------------------------------------------------------------------------------------------------------------------------------------------------------------------------------------------------------------------------------------------------------------------------------------------------------------------------------------------------------------------------------------------------------------------------------------------------------------------------------------------------------------------------------------------------------------------------------------------------------------------------------------------------------------------------------------------------------------------------------------------------------------------------------------------------------------------------------------------------------------------------------------------------------------------------------------------------------------------------------------------------------------------------------------------------------------------------------------------------------------------------------------------------------------------------------------------------------------------------------------------------------------------------------------------------------------------------------------------------------------------------------------------------------------------------------------------------------------------------------------------------------------------------------------------------------------------------------------------------------------------------------------------------------------------------------------------------------------------------------------------------------------------------------------------------------------------------------------------------------------------------------------------------------------------------------------------------------------------------------------------------------------------------------------------------------------------------------------------------------------------------------------------------------------------------------------------------------------------------------------------------------------------------------------------------------------------------------------------------------ACTTTATATTTTATTTTTGGAGCATGATCAGGAATAATCGGAACATCCTTAAGTATACTAATTCGTGCAGAATTAAGACACCCCGGAATATTTATTGGAAATGATCAAATTTATAATGTAATTGTTACAGCTCATGCTTTTATCATAATTTTTTTTATAGTTATACCAATTATAATTGGAGGATTTGGAAATTGACTAGTTCCCTTAATACTAGGAGCCCCAGATATAGCTTTCCCTCGAATAAATAATATAAGCTTTTGAATACTTCCCCCTTCTCTAACACTCCTCCTTTCGAGATCTATAGTAGAAACTGGAGCTGGGACTGGATGAACAGTTTATCCCCCCCTTTCATCAGGAACAGCTCACGCAGGAGGATCCGTCGATCTAGCTATTTTTTCCCTTCATTTAGCTGGAATTTCTTCTATTTTAGGAGCCGTAAATTTTATTACAACAGTAATTAATATACGATCTTCAGGAATTACTTTAGATCGCTTACCTTTATTCGTGTGATCTGTAGTAATTACTGCTATTTTATTACTTCTCTCACTTCCAGTATTAGCAGGAGCTATTACTATATTATTAACTGATCGAAATTTAAATACTTCTTTTTTTGACCCTATTGGAGGGGGAGACCCTATTTTATATCAACATTTATTT------------------------------------------------------------------------------------------------------------------------------------------------------------------------------------------------------------------------------------------------------------------------------------------------------------------------------------------------------------------------------------------------------------------------------------------------------------------------------------------------------------------------------------------------------------------------------------------------------------------------------------------------------------------------------------------------------------------------------------------------------------------------ACATGAACAAATTTAGGCCTTCAAAATAGTTTATCCCCTTTAATAGAACAATTAAATTTTTTCCATGATAATACTTTATTAATTTTAATTATAATTACTATAATAATCGCATACCTTATATTTATACTATTTTTTAATAAATTCACTAATCGATATTTACTACATGGACAAACAACTGAAATTATTTGAACAATCCTCCCAGCAGTAATTTTAATATTTATTGCTTTTCCTTCTTTACGACTTTTATACTTAATAGATGAAATTAATTCTCCTTTAATTACTTTAAAAGCAATTGGACATCAATGATATTGAAGTTATGAATATTCAAACTTTTTAAACTTAGAATTCGATTCTTACATAATCCCAACAAATGAATTAAACCCTATAGAATTTCGTTTATTAGACGTAGATAACCGCATTATTTTACCAATAAATAATCAAATTCGAATTTTAGTAACTGCTACAGATGTAATTCATTCTTGAACAATTCCTTCTTTAGGAGTTAAAATTGATGCTAATCCAGGTCGATTAAATCAAACTAACTTTCTAATAAATCAACCTGGGTTATATTACGGTCAATGTTCTGAAATTTGTGGAGCTAATCATTCATTTATACCAATTGTTATTGAAAGAATTCCTATAAATTATTTTATTAAATGAGTTTCTTCACAATTAAATT-------------------------------------------------------------------------------------------------------------------------------------------------------------------------------------------------------------------------------------------------------------------------------------------------------------------------------------------------------------------------------------------------------------------------------------------------------------------------------------------------------------------------------------------------------------------------------------------------------------------------------------------------------------------------------------------------------------------------------------------------------------------------------------------------------------------------------------------------------------------------------------------------------------------
Ae._'Bothaella'_kleini -----------------------------------------------------------------------------------------------------------------------------------------------------------------------------------------------------------------------------------------------------------------------------------------------------------------------------------------------------------------------------------------------------------------------------------------------------------------------------------------------------------------------------------------------------------------------------------------------------------------------------------------------------------------------------------------------------------------------------------------------------------------------------------------------------------------------------------------------------------------------------------------------------------------------------------------------------------------------------------------------------------------------------------------------------------------------------------------------------------------------------------------------------------------------------------------------------------------------------------------------------------------------------------------------------------------------------------------------------------------------------------------------------------------------------------------------------------------------------------------------------------------------------------------------------------------------------------------------------------------------------------------------------------------------------------------------------------------------------------------------------------------------------------------------------------------------------------------------------------------------------------------------------------------------------------------------------------------------------------------------------------------------------------------------------------------------------------------------------------------------------------------------------------------------------------------------------------------------------------------------------------------------------------------------------------------------------------------------------------------------------------------------------------------------------------------------------------------------------------------------------------------------------------------------------------------------------------------------------------------------------------------------------------------------------------------------------------------------------------------------------------------------------------------------------------------------------------------------------------------------------------------------------------------------------------------------------------------------------------------------------------------------------------------------------------------------------------------------------------------------------------------------------------------------------------------------------------------------------------------------------------------------------------------------------------------------------------------------------------------------------------------------------------------------------------------------------------------------ACTTTATATTTTATTTTAGGAACTTGATCAGGAATAATCGGAACATCCTTAAGTATATTAATTCGAACAGAATTAAGACATGCAGGTATATTTATTGGAAATGACCAAATTTATAATGTAATTGTAACAGCTCATGCCTTTATTATAATTTTTTTTATAGTTATACCTATTATAATTGGAGGGTTTGGGAACTGATTAGTTCCTTTAATATTAGGAGCCCCAGATATAGCTTTTCCTCGAATAAATAATATAAGTTTTTGATTATTACCTCCTTCCCTTACTCTTCTTCTTTCAAGTTCAATAGTAGAAACTGGAGCTGGAACTGGATGAACGGTTTATCCCCCTCTTTCTTCTAATACAGCACATGCTGGAGGTTCAGTAGATTTAGCTATTTTCTCTCTCCATTTAGCAGGAATTTCTTCTATTTTAGGAGCAGTTAATTTTATTACAACAGTAATTAATATACGATCTTCAGGAATTACTCTAGATCGTCTTCCTTTATTTGTTTGATCTGTTGTAATTACCGCTATTTTATTATTATTATCATTACCTGTATTAGCTGGAGCTATTACTATACTATTAACAGATCGAAATTTAAATACTTCATTTTTTGATCCTATTGGTGGGGGAGACCCAATTTTATACCAACATTTATTT------------------------------------------------------------------------------------------------------------------------------------------------------------------------------------------------------------------------------------------------------------------------------------------------------------------------------------------------------------------------------------------------------------------------------------------------------------------------------------------------------------------------------------------------------------------------------------------------------------------------------------------------------------------------------------------------------------------------------------------------------------------------ACATGAATAAATCTAGGACTTCAAAATAGTTTATCTCCTTTAATAGAACAATTAAATTTTTTTCATGATAATACACTATTAATCTTAATTATAATTACTATAACAATTGCATACTTAATAACTATATTATTTTTTAATAAATTTACTAATCGATACTTATTACATGGTCAAACAACAGAAATTATTTGAACTATTCTACCAGCAGTAATTTTAATATTTATTGCTTTCCCTTCATTACGACTTTTATATTTAATAGATGAAATTAATTCCCCATTAATTACTTTAAAAGCAATTGGCCATCAATGATACTGAAGTTATGAATATTCTAATTTTTTAAATTTAGAATTTGACTCTTATATAATTCCTACAAATGAAATAGAAAATATAAATTTTCGATTATTAGATGTTGATAACCGAATTATTTTACCAATAAATAATCAAATTCGAATTCTAGTTACTGCTACAGATGTCATTCATTCTTGAACTATCCCATCATTAGGAATTAAAATTGATGCTAATCCTGGACGATTAAATCAAACTAATTTTTTAATAAACCAACCTGGATTATATTACGGACAATGTTCTGAAATTTGTGGTGCTAATCATAGATTTATACCTATTGTTATTGAAAGAATTCCTATAAATTATTTTATTAAATGAATCACTTCTCAATTAAATT-------------------------------------------------------------------------------------------------------------------------------------------------------------------------------------------------------------------------------------------------------------------------------------------------------------------------------------------------------------------------------------------------------------------------------------------------------------------------------------------------------------------------------------------------------------------------------------------------------------------------------------------------------------------------------------------------------------------------------------------------------------------------------------------------------------------------------------------------------------------------------------------------------------------
Ae._'Bothaella'_manhi -----------------------------------------------------------------------------------------------------------------------------------------------------------------------------------------------------------------------------------------------------------------------------------------------------------------------------------------------------------------------------------------------------------------------------------------------------------------------------------------------------------------------------------------------------------------------------------------------------------------------------------------------------------------------------------------------------------------------------------------------------------------------------------------------------------------------------------------------------------------------------------------------------------------------------------------------------------------------------------------------------------------------------------------------------------------------------------------------------------------------------------------------------------------------------------------------------------------------------------------------------------------------------------------------------------------------------------------------------------------------------------------------------------------------------------------------------------------------------------------------------------------------------------------------------------------------------------------------------------------------------------------------------------------------------------------------------------------------------------------------------------------------------------------------------------------------------------------------------------------------------------------------------------------------------------------------------------------------------------------------------------------------------------------------------------------------------------------------------------------------------------------------------------------------------------------------------------------------------------------------------------------------------------------------------------------------------------------------------------------------------------------------------------------------------------------------------------------------------------------------------------------------------------------------------------------------------------------------------------------------------------------------------------------------------------------------------------------------------------------------------------------------------------------------------------------------------------------------------------------------------------------------------------------------------------------------------------------------------------------------------------------------------------------------------------------------------------------------------------------------------------------------------------------------------------------------------------------------------------------------------------------------------------------------------------------------------------------------------------------------------------------------------------------------------------------------------------------------ACTTTATATTTTATCTTCGGAGCTTGATCAGGAATAATTGGAACATCTTTAAGTATACTAATTCGTGCAGAATTAAGACATCCTGGTATATTTATTGGAAATGACCAAATTTATAATGTAATTGTTACAGCTCATGCTTTTATTATAATTTTCTTTATAGTTATACCTATTATAATTGGAGGATTTGGGAATTGACTAGTCCCCTTAATACTAGGAGCCCCAGATATAGCCTTCCCTCGAATAAATAATATAAGTTTCTGAATACTTCCTCCTTCTTTAACTCTACTCCTTTCAAGTTCTATAGTAGAAACTGGAGCTGGAACCGGTTGGACTGTTTATCCTCCTCTTTCTTCAGGAACAGCTCATGCTGGAGGTTCAGTTGATTTAGCTATTTTTTCTTTACATTTAGCAGGAATTTCCTCTATTTTAGGAGCTGTAAATTTTATTACAACAGTTATTAACATACGATCTTCAGGTATTACATTAGATCGTCTTCCCTTATTTGTTTGATCTGTTGTAATTACTGCTATTTTATTACTTCTTTCACTCCCAGTATTAGCAGGAGCTATTACTATATTATTAACAGATCGAAATTTAAATACTTCATTTTTTGACCCTATTGGAGGAGGAGACCCTATTTTATATCAACATTTATTT------------------------------------------------------------------------------------------------------------------------------------------------------------------------------------------------------------------------------------------------------------------------------------------------------------------------------------------------------------------------------------------------------------------------------------------------------------------------------------------------------------------------------------------------------------------------------------------------------------------------------------------------------------------------------------------------------------------------------------------------------------------------ACATGAACAAATTTAGGTCTTCAAAATAGTTTATCTCCTTTAATAGAACAATTAAATTTTTTCCATGATAACACATTATTAATTTTAATTATAATTACTATAATAATTGCATATCTTATATTTATATTATTTTTTAATAAATTTACTAATCGATATTTACTTCATGGACAAACAACTGAAATTATTTGAACTATTCTTCCTGCAGTAATTTTAATATTTATTGCTTTTCCTTCTTTGCGTCTTTTATACTTAATAGATGAAATTAATTCTCCATTAATTACCTTAAAAGCCATTGGACATCAATGATATTGAAGCTATGAATATTCTAATTTTTTAAATTTAGAATTTGATTCTTACATAATTCCTACAAATGAATTAGAAAATACAGGATTTCGTTTATTAGATGTAGATAACCGTATTATTTTACCAGTAAATAATCAAATTCGAATTTTAGTAACTGCTACAGATGTAATTCATTCTTGAACTATCCCTTCTTTAGGAGTTAAAATTGATGCTAATCCTGGTCGATTAAATCAAACTAATTTTTTAATAAATCAACCAGGATTATACTACGGACAATGCTCTGAAATTTGTGGAGCAAATCATTCCTTTATACCAATTGTTATTGAAAGAATTCCTATAAATTATTTTATTAAATGAGTTTCTTCTCAACTAAATT-------------------------------------------------------------------------------------------------------------------------------------------------------------------------------------------------------------------------------------------------------------------------------------------------------------------------------------------------------------------------------------------------------------------------------------------------------------------------------------------------------------------------------------------------------------------------------------------------------------------------------------------------------------------------------------------------------------------------------------------------------------------------------------------------------------------------------------------------------------------------------------------------------------------
Ae._'Bruceharrisonius'_aureostriatus -----------------------------------------------------------------------------------------------------------------------------------------------------------------------------------------------------------------------------------------------------------------------------------------------------------------------------------------------------------------------------------------------------------------------------------------------------------------------------------------------------------------------------------------------------------------------------------------------------------------------------------------------------------------------------------------------------------------------------------------------------------------------------------------------------------------------------------------------------------------------------------------------------------------------------------------------------------------------------------------------------------------------------------------------------------------------------------------------------------------------------------------------------------------------------------------------------------------------------------------------------------------------------------------------------------------------------------------------------------------------------------------------------------------------------------------------------------------------------------------------------------------------------------------------------------------------------------------------------------------------------------------------------------------------------------------------------------------------------------------------------------------------------------------------------------------------------------------------------------------------------------------------------------------------------------------------------------------------------------------------------------------------------------------------------------------------------------------------------------------------------------------------------------------------------------------------------------------------------------------------------------------------------------------------------------------------------------------------------------------------------------------------------------------------------------------------------------------------------------------------------------------------------------------------------------------------------------------------------------------------------------------------------------------------------------------------------------------------------------------------------------------------------------------------------------------------------------------------------------------------------------------------------------------------------------------------------------------------------------------------------------------------------------------------------------------------------------------------------------------------------------------------------------------------------------------------------------------------------------------------------------------------------------------------------------------------------------------------------------------------------------------------------------------------------------------------------------------------ACATTATATTTTATTTTCGGAGTTTGATCTGGAATAATTGGAACATCTTTAAGAGTATTAATTCGTGCTGAATTAAGTCAACCAGGAGTATTTATTGGAAATGATCAAATTTATAATGTAATTGTAACAGCTCATGCTTTTATTATAATTTTTTTTATAGTAATACCTATTATAATTGGAGGATTTGGAAATTGATTAGTTCCTTTAATATTAGGAGCTCCTGATATAGCATTTCCTCGAATAAATAATATAAGTTTTTGAATATTACCCCCATCATTAACTCTTCTTCTTTCTAGAAGTATAGTAGAAAATGGATCAGGGACAGGTTGAACTGTTTATCCTCCTCTTTCTTCTGGAACTGCTCATGCAGGAGCTTCAGTTGACTTAACAATTTTTTCTCTTCATTTAGCTGGAATTTCATCAATTTTAGGAGCAGTAAATTTCATTACAACTGTTATTAATATACGATCTTCAGGAATTACTTTAGATCGACTTCCTTTATTTGTTTGATCAGTTGTAATTACAGCTATTTTACTTCTTTTATCATTACCTGTATTAGCAGGAGCTATTACTATATTATTAACAGATCGAAATTTAAATACTTCATTCTTTGACCCTATTGGAGGAGGAGACCCAATTTTATATCAACATTTATTC------------------------------------------------------------------------------------------------------------------------------------------------------------------------------------------------------------------------------------------------------------------------------------------------------------------------------------------------------------------------------------------------------------------------------------------------------------------------------------------------------------------------------------------------------------------------------------------------------------------------------------------------------------------------------------------------------------------------------------------------------------------------ACATGAACAAATTTAGGTCTTCAAAATAGAATTTCTCCTTTAATAGAACAATTAAATTTTTTTCACGATCACACTCTTTTAATTTTAATTATAATTACAGTTTTAATTGCTTATATTATATTTATATTATTTTTTAATAAATTTACTAATCGATATTTACTTCATGGACAAACAATTGAAATTATTTGAACAATTTTACCTGCTGTAATTTTAATATTTATTGCTTTTCCTTCTTTACGTCTTTTATATTTAATAGATGAAATTAATTCCCCTTTAATTACTTTAAAAGCTATTGGGCATCAATGATACTGAAGTTATGAATATTCTAATTTTTTAAATTTAGAATTTGATTCTTATATAATCCCAACAAATGAATTAGATATAAATGGATTTCGACTCTTAGATGTAGATAATCGAATTATTTTACCTATAAATAATCAAATTCGAATTTTAGTAACTGCTACTGATGTTATTCATTCTTGAACAGTACCCTCTCTTGGGGTAAAAATTGATGCAACTCCAGGCCGATTAAATCAAACTAATTTTTTAATTAATCAACCTGGATTATTCTTTGGACAATGTTCAGAAATTTGTGGAGCAAATCATAGTTTTATACCAATTGTAGTTGAAAGAATTCCTATAAATTATTTTATTAAATGAATTTCTTCTCAAATTAATT-------------------------------------------------------------------------------------------------------------------------------------------------------------------------------------------------------------------------------------------------------------------------------------------------------------------------------------------------------------------------------------------------------------------------------------------------------------------------------------------------------------------------------------------------------------------------------------------------------------------------------------------------------------------------------------------------------------------------------------------------------------------------------------------------------------------------------------------------------------------------------------------------------------------
Ae._'Bruceharrisonius'_greenii --------------------------------------------------------------------------------------------------------------------------------------------------------------------------------------------------------------------------------------------------------------------------------------------------------------------------------------------------------------------------------------------------------------------------------------------------------------------------------------------------------------------------------------------------------------------------------------------------------------------------------------------------------------------------------------------------------------------------------------------------------------------------------------------------------------------------------------------------------------------------------------------------------------------------------------------------------------------------------------------------------------------------------------------------------------------------------------------------------------------------------------------------------------------------------------------------------------------------------------------------------------------------------------------------------------------------------------------------------------------------------------------------------------------------------------------------------------------------------------------------------------------------------------------------------------------------------------------------------------------------------------------------------------------------------------------------------------------------------------------------------------------------------------------------------------------------------------------------------------------------------------------------------------------------------------------------------------------------------------------------------------------------------------------------------------------------------------------------------------------------------------------------------------------------------------------------------------------------------------------------------------------------------------------------------------------------------------------------------------------------------------------------------------------------------------------------------------------------------ACTCCTTCT--AAGCTAAATATCACCACG-AGA-CCGAT-AGCGAACAAGTACCGTGAGGGAAAGTTGAAAAGCAC-TCTGAATAGAGAGTC-AAAAAGTACGTGAAACTGCCTAGGGCTCAAGCCCGTTGAACTCGATTATCC-GA-GCGGGGACATTCACCTGCGGT--TGGC-----CGG-------------------GTCTGCCG--GCA--CGCTGCAGGGCACTTGTCT-ACCGCG--------------TCGCAAACGGACATTGCGATCCATTACGAAACAGCTTTG-GCGCG-GTC--------------GCA---AGACG--CGCA---AGGTCGCCCGACAG-TTGCC-CCTTGGTGC------TGGTTGCTTGCCCCACAGTAGCGACGCTCAGTTTCTGAAGGCCTGTGCCGCGAGGTGGGG-CTTACT-GCACGTGGTGTT--------T-GCAGTCGGGCGCGTGATGGATTTCCG-CGTACACC--GT-----------------CGGCCTTCCCGTATGGGGCCCG--------ACGGACTGTCGATC-GGCAATGATAAAATCGAGGTACCTCCGGGACCCGTCTTGAAACACGGA????????????????????????????ATGGTCGT-CTCCTCGGAACACCAAAGGCGCAGAAAACATAACTTGA---G--------------TTGTGCGGGATTACGGGTGCGGCTCTCCGCGGCGCCCCTCCATCCCCGGGTGTTGC-AACCGGCATGCGGTGG-A-----------ACGGTCTC-----------------------G--TGCCCTCCACCGTGCCGCAACATACCGTGAGTGTGCAGGATGTGACCCGAAAGATGGTGAACTATGCCTGATCAGGTTGAAGTCAGGGGAAACCCTGATGGAGGACCGAAGCAGTTCTGACGT-------------ATTTTGGAGTT-GATCCGGAATAATTGGAACATCTTTAAGAGTATTAATTCGTGCTGAATTAAGTCAACCTGGAGTATTTATTGGAAATGATCAAATTTATAATGTAATTGTAACAGCTCATGCCTTTATTATAATTTTCTTTATAGTAATACCTATTATAATTGGAGGATTTGGAAATTGACTAGTTCCTTTAATATTAGGAGCCCCTGATATAGCATTCCCTCGAATAAATAATATAAGTTTTTGAATATTACCCCCATCATTAACACTTCTTCTTTCTAGAAGTATAGTAGAAAATGGATCAGGAACAGGTTGAACTGTTTACCCTCCTCTCTCTTCTGGAACTGCTCATGCAGGAGCTTCAGTTGATTTAACAATTTTTTCTCTTCATTTAGCTGGAATTTCATCAATTTTAGGAGCAGTAAATTTTATTACAACTGTTATTAATATACGATCTTCAGGAATTACTTTAGATCGACTTCCTTTATTTGTTTGATCAGTTGTAATTACAGCAATTTTACTTCTTTTATCATTACCTGTATTAGCAGGAGCCATTACTATATTATTAACAGATCGAAATTTAAATACTTCTTTCTTTGACCCTATTGGAGGAGGAGACCCAATTTTATATCAACATTTATTTTGATTTTTTGG---------------------------------------------------------------------------------------------------------------------------------------------------------------------------------------------------------------------------------------------------------------------------------------------------------------------------------------------------------------------------------------------------------------------------------------------------------------------------------------------------------------------------------------------------------------------------------------------------------------------------------------------------------------------------------------------------------------------------------------------------------------------------------------------------------------------------------------------------------------------------------------------------------------------------------------------------------------------------------------------------------------------------------------------------------------------------------------------------------------------------------------------------------------------------------------------------------------------------------------------------------------------------------------------------------------------------------------------------------------------------------------------------------------------------------------------------------------------------------------------------------------------------------------------------------------------------------------------------------------------------------------------------------------------------------------------------------------------------------------------------------------------------------------------------------------------------------------------------------------------------------------------------------------------------------------------------------------------------------------------------------------------------------------------------------------------------------------------------------------------------------------------------------------------------------------------------------------------------------------------------------------------------------------------------------------------------------------------------------------------------------------
Ae._'Polyleptiomyia'_albocephalus ---------------------------------------------------------------------------------------------------------------------------------------------------------------------------------------------------------------------------------------------------------------------------------------------------------------------------------------------------------------------------------------------------------------------------------------------------------------------------------------------------------------------------------------------------------------------------------------------------------------------------------------------------------------------------------------------------------------------------------------------------------------------------------------------------------------------------------------------------------------------------------------------------------------------------------------------------------------------------------------------------------------------------------------------------------------------------------------------------------------------------------------------------------------------------------------------------------------------------------------------------------------------------------------------------------------------------------------------------------------------------------------------------------------------------------------------------------------------------------------------------------------------------------------------------------------------------------------------------------------------------------------------------------------------------------------------------------------------------------------------------------------------------------------------------------------------------------------------------------------------------------------------------------------------------------------------------------------------------------------------------------------------------------------------------------------------------------------------------------------------------------------------------------------------------------------------------------------------------------------------------------------------------------------------------------------------------------------------------------------------------------------------------------------------------------------------------------------------------------------------------------------------------------------------------------------------------------------------------------------------------------------------------------------------------------------------------------------------------------------------------------------------------------------------------------------------------------------------------------------------------------------------------------------------------------------------------------------------------------------------------------------------------------------------------------------------------------------------------------------------------------------------------------------------------------------------------------------------------------------------------------------------------------------------------------------------------------------------------------------------------------------------------------------------------------------------------------------------------------------------------------------------------------------------------------------------------------------------------------------------------------------------------------------------------------------------------------------------------------------------------------------------------------------------------------------------------------------------------------------------------------------------------------------------------------------------------------------------------------------------------------------------------------------------------------------------------------------------------------------------------------------------------------------------------------------------------------------------------------------------------------------------------------------------------------------------------------------------------------------------------------------------------------------------------------------------------------------------------------------------------------------------------------------------------------------------------------------------------------------------------------------------------------------------------------------------------------------------------------------------------------------------------------------------------------------------------------------------------------------------------------------------------------------------------------------------------------------------------------------------------------------------------------------------------------------------------------------------------------------------------------------------------------------------------------------------------------------------------------------------------------------------------------------------------------------------------------------------------------------------------------------------------------------------------------------------------------------------------------------------------------------------------------------------------------------------------------------------------------------------------------------ACACG-TTGAACGCATATTGCACATCGTAC--AC--A-GTACGATGTACACATTTTTGAGTGCCTATATTTATC--CATTCAACTA-TAC--GC---G--------------C---------GCTTGC-----------------------------------------------------------------------------------------------------------------------------------------------GCGTATGCGGAGT-GACGTTTTCCC-G------CC------------------TTA----GGTG-----------CG----CGGTAAAACGTTGAAGATAGTCAG------------------------------ACG-TGGGCCCACCC------------------GGTTCGCG------GTTG-AT-GAGTACATCCCA---TTTCCGCCG---------------------------------------------------------------------------------------------------------------------------------------------------------------------------------------------------------------------------------------------------------------------------CCGCG---------CGAGA--TGT--------------------------TGTGCTCCATCGACTCATAGTCTAACTAGC-------------------------TTTTGAATGAGTA--ATCTCA-GTAG
Ae._'Catageiomyia'_argenteopunctatus CTGGTATTCAGTCAGACCCATGCGGCGCTTGTNGGAGATGTCATAGATACCGCCCTCGGCTTCGGAGTGCTCGCCGCGGGTTCCACGGACCTGCAGGTTGTACTTGTCGGCGATGGATTCCAGCTTGGCGTAGTCCTTGGCCAATTTCGGGACCTTGATGTGGACCGAAGCACGGATGGTGGTTCCCAGATTGGTTGGGCAGAAGGTCAGGAAACCGAGACGGTCGTGGTGCGAGAATGGCACACGCTTCTCAATGTCGTTGACGGCGGTGACCAGACGGCGGTAGACCTGTCCCAGATCGCCACCCATCTGCATGGAGATGATGCGGAGGTGATCTTCCTCATTGCACCAGACCAGGAAGGTCTTGTTGTCGTTGTGGTAGATACCACGTCCAGACGGCCAGAAACGGCAAGCGTTGGCGGCCTGCAGGAAGCGATCGCCCTCCTTGAACAGGAAATGGTCGTCGATCAGCTGCTGCTGGACGGCCTTGTCCATACCGGTCAGCGGGTAGAACTTGCCCTTCAGCTCACCCTCCAGTCCGGACAAGGTGGAGGAGACCTTCTCTTCCATCTCCTTGTACTGGGCCTCGGTCAGGCACGGGTTGAAGGGGTAGCCCTCCATCGAGCGACCGCAACGGACACGGGTCGACACGACGAACTCGCCGGTGGGGTCGACGTTGCCGAACGAGTCAACATCGCC-AAGTCACGGGCCGGCAAACGCTCCGATCGGCACGGGGCTCCGGTCTTGATCTGTCCGGTGCTCAGACCGACGACCAGATCGGCAATGAAGGTGTCCTCGGTTTCGCCGGAACGATGCGACACCATGGTGCCCCAGCCGTTCTTCTTGGCCAGCAAGTGGGCGTTGATCGATTCGGTGACGGAGCCAATCTGGTTGACCTTCAGCAACAGGCAGTTGCAGGACTTCTTCTCGACGGCAGTGGTAATACGCTTCGGGTTGGTCACAGTCAAATCGTCACCCACGATCTGAATGCTGGTGTTGGCAGTCATCTTTGCCCAGGCATCCCAGTGGTCCTGGTCGAAGGGATCCTCAATACTGACAATCGGGAAGTCCTTGATGAAGCCCTGGTACATGTCTTCCAGCGCATCGGGGGTCAACCAGGCGCTCGCGTCCGACTTGGGGTTCTTGAAGTCCAGATCGTACTTTCCGTCCTTGTGGAACTCGGAGGCAGCCACGTCCATGCCGATCTCGACCTTGCCAGTGTAGCCGGCCTTGGCAATGGCATCCTGGATCAGGTTCAGGGCTTCCTTGTTCTCCAGAATGTTGGGAGCGAAACCACCCTCGTCACCGACGGCGGTGGCATCCAGACCGAACTTGGCCTTGATGACGTTCTTCAGGTGATGGTACACCTCCGAACCGATCTTCATGGCCTCGGTGAAGGACGAAGCACC------TATAGAGGACTACCATGGTTGCAACGGGTAACGGGGAATCAGGGTTCGATTCCGGAGAGGGAGCCTGAGAAATGGCTACCACATCCAAGGAAGGCAGCAGGCGCGTAAATTACCCAATCCCGGCACGGGGAGGTAGTGACGAGAAATAACAATATAAGACTCTTTTATGACGTCTTATAATTGGAATGAGTTGAGCATAAATCCTTCAACAAGGATCAAGTGGAGGGCAAGTCTGGTGCCAGCAGCCGCGGTAATTCCAGCTCCACTAGCGTATATTAAAATTGTTGCGGTTAAAACGTTCGAAGTTTATTCTTGTCCAACACGGGTGCTACTCC-TAATGAT-GGCAGTAGGTCACTGGATTGTTGCGACTATAAGACTGGGTGCGCCCG-----TCGGCTT--------------------------------------------------CGCGG-CCGGCGCGG--TCGTAGTGTGGCGC-TGATGCCTTTCATCGGGTGCAGTG---TTTCCGCAAGCCCAGCTGCTATTACCTTGAACAAATTAGAGTGCTCTAAGCAGGCTATCC-TACGGCCGAGAATAATCTTGCATGGAATAATGGAATATGACCTCGGTCTTAATATTCATTGGTTTGTAAT-CAGATCAAGAGGTAATGATTAACAGAAGTAGTTGGGGGCATTAGTATTACGGCGCGAGAGGTGAAATTCGTAGACCGTCGTAAGACTAACTAAAGCGAAAGCATTTGCCATGGATGCTTTCATTAATCAAGAACGAAAGTTAGAGGATCGAAGGCGATTAGATACCGCCCTAGTTCTAACCGTAAACTATGCCAATTAGCAATTGGGAGACGCTACATTATGGTGCTCTCAGTAGCTTCCGGGAAACCAAAATTAGGTTCCGGGGGAAGTATGGTTGCAAAGTTGAAACTTAAAGGAATTGACGGAAGGGCACCACCAGGAGTGACTCCTTCT-AAAGCTAAATATCACCACG-AGA-CCGAT-AGCGAACAAGTACCGTGAGGGAAAGTTGAAAAGCAC-TCTGAATAGAGAGTC-AAAAAGTACGTGAAACTGCCTAGGGCTCAAGCCCGTTGAACTCGATTATCC-GA-GCGGAGACATTCACCTGCGGG--CGGC-----CGG---C-------------------GACG--GTC--AGCCGCAGGGCACTTGTCT-CTCGCG---------------CACAAGAGGACACTGCGATCCATTACGAAACAGCTTTC-GC----GTC--------------GCA---AGA----CGCA---AGGTCGCCCGACAG-TTGCC-CCTTGGTGC------TGGTTGCTTGTCCCACAGTAGCGACGCTCAG-TTCTGAAGGCCTGTGCCGCGAGGTGGGG-CTTACT-GCACGTGGTGTT--------T-GCAGTCGGGCGCGTGATGGATTCCCG-CGTACACC--GG-----------------TGGTCATCCCGTA-AGGGGCCA--------CCGGACTGTCGATC-GGCAGTGAAAGAATCGAGGTACCTTCGGGACCCGTCTTGAAACACGGACCAAGAAGTCTATCTTGCGCGCAAGCCAATGGTCGT-CCT-CCGGAGCACCAAAGGCGCAGAAAACATAACTTGA---G--------------TTGTGCGGGATTACGGGCGCGGCTCTCTGC-TCGTCCCTCCATCCCCGGGTGTTGT-AACCGGCATGCGGCTA-CCGG--------G--GCCTCG-------------------------GCTCCGGCACCGTGCCACAACATACCGTGAGTGTGCAGGATGTGACCCGAAAGATGGTGAACTATGCCTGATCAGGTTGAAGTCAGGGGAAACCCTGATGGAGGACCGAAGCAGTTCTGACGTACATTATATTTTATTTTTGGAGTTTGATCCGGAATAGTAGGAACATCTTTAAGTATATTAATTCGTGCTGAATTAAGTCATCCTGGAATATTTATTGGAAATGACCAAATTTACAATGTAATTGTAACAGCTCACGCATTTATTATAATTTTTTTTATAGTTATACCAATTATAATTGGAGGATTTGGAAATTGATTAGTTCCTTTAATATTAGGAGCCCCTGATATAGCTTTCCCTCGAATAAATAATATAAGTTTTTGAATATTACCTCCTTCATTGACTCTATTACTTTCTAGTTCAATAGTAGAAAATGGAGCAGGGACAGGTTGAACAGTTTATCCTCCTCTTTCTTCTGGAACAGCTCATGCTGGAGCATCAGTTGATTTAGCAATTTTTTCTCTTCATTTAGCCGGGATTTCTTCAATTTTAGGGGCTGTAAATTTTATTACAACTGTAATTAATATACGATCTTCTGGAATTACTTTAGATCGATTACCTTTATTTGTTTGATCTGTTGTAATTACAGCTATTTTATTACTTTTATCACTACCTGTATTAGCTGGAGCTATTACTATACTTTTAACTGATCGAAATTTAAATACTTCATTCTTTGATCCAATTGGAGGAGGAGATCCTATTCTTTACCAACATTTATTC--------------------------------------------------------------------------------------------------------------------------------------------------------------------------------------------------------------------------------------------------------------------------------------------------------------------------------------------------------------------------------------------------------------------------------------------------------------------------------------------------------------------------------------------------------------------------------------------------------------------------------------------------------------------------------------------------------------------------------------------------------------------------------------------------------------------------------------------------------------------------------------------------------------------------------------------------------------------------------------------------------------------------------------------------------------------------------------------------------------------------------------------------------------------------------------------------------------------------------------------------------------------------------------------------------------------------------------------------------------------------------------------------------------------------------------------------------------------------------------------------------------------------------------------------------------------------------------------------------------------------------------------------------------------------------------------------------------------------------------------------------------------------------------------------------------------------------------------------------------------------------------------------------------------------------------------------------------------------------------------------------------------------------------------------------------------------------------------------------------------------------------------------------------------------------------------------------------------------------------------------------------------------------------------------------------------------------------------------------------------------------------------------
Ae._'Catageiomyia'_tarsalis --------------------------------------------------------------------------------------------------------------------------------------------------------------------------------------------------------------------------------------------------------------------------------------------------------------------------------------------------------------------------------------------------------------------------------------------------------------------------------------------------------------------------------------------------------------------------------------------------------------------------------------------------------------------------------------------------------------------------------------------------------------------------------------------------------------------------------------------------------------------------------------------------------------------------------------------------------------------------------------------------------------------------------------------------------------------------------------------------------------------------------------------------------------------------------------------------------------------------------------------------------------------------------------------------------------------------------------------------------------------------------------------------------------------------------------------------------------------------------------------------------------------------------------------------------------------------------------------------------------------------------------------------------------------------------------------------------------------------------------------------------------------------------------------------------------------------------------------------------------------------------------------------------------------------------------------------------------------------------------------------------------------------------------------------------------------------------------------------------------------------------------------------------------------------------------------------------------------------------------------------------------------------------------------------------------------------------------------------------------------------------------------------------------------------------------------------------------------------------------------------------------------------------------------------------------------------------------------------------------------------------------------------------------------------------------------------------------------------------------------------------------------------------------------------------------------------------------------------------------------------------------------------------------------------------------------------------------------------------------------------------------------------------------------------------------------------------------------------------------------------------------------------------------------------------------------------------------------------------------------------------------------------------------------------------------------------------------------------------------------------------------------------------------------------------------------------------------------------------------------------------------------------------------CGTGCTGAATTAAGTCATCCAGGTATATTTATTGGAAATGACCAAATTTATAATGTAATTGTAACAGCTCACGCTTTTATTATAATTTTTTTTATAGTTATACCAATTATAATTGGAGGATTTGGAAATTGATTAGTTCCTTTAATATTAGGAGCTCCTGATATAGCTTTCCCTCGAATAAATAATATAAGTTTCTGAATACTACCTCCTTCATTAACACTACTACTTTCTAGCTCTATAGTAGAAAATGGAGCAGGAACAGGTTGAACAGTTTATCCTCCTTTATCATCAGGAACAGCTCATGCCGGAGCTTCTGTTGATTTAGCTATTTTTTCTCTTCATTTAGCCGGGATTTCTTCAATTTTAGGAGCAGTAAATTTTATTACTACTGTAATTAATATACGATCATCAGGGATTACTTTAGATCGATTACCTTTATTTGTTTGATCTGTAGTAATTACAGCAATTCTTCTTCTTCTTTCTTTACCTGTTTTAGCCGGAGCTATTACTATATTATTAACAGATCGAAATTTAAATACATCATTTTTCGACCCTATTGGAGGAGGAGACCCTATTCTTTA---------------------------------------------------------------------------------------------------------------------------------------------------------------------------------------------------------------------------------------------------------------------------------------------------------------------------------------------------------------------------------------------------------------------------------------------------------------------------------------------------------------------------------------------------------------------------------------------------------------------------------------------------------------------------------------------------------------------------------------------------------------------------------------------------------------------------------------------------------------------------------------------------------------------------------------------------------------------------------------------------------------------------------------------------------------------------------------------------------------------------------------------------------------------------------------------------------------------------------------------------------------------------------------------------------------------------------------------------------------------------------------------------------------------------------------------------------------------------------------------------------------------------------------------------------------------------------------------------------------------------------------------------------------------------------------------------------------------------------------------------------------------------------------------------------------------------------------------------------------------------------------------------------------------------------------------------------------------------------------------------------------------------------------------------------------------------------------------------------------------------------------------------------------------------------------------------------------------------------------------------------------------------------------------------------------------------------------------------------------------------------------------------------------
Ae._'Cornetius'_cozi CTCATACTCGGTCAGGCCCATGCGGCGCTTGTTGGAGATGTCATAGATGCCGCCCTCGGCTTCGGAGTGTTCGCCGCGAGTTCCACGCACCTGCAGGTTGTATTTGTCGGCGATGGATTCCAGTTTGGCGTAGTCCTTGGCCAGTTTTGGGACCTTGATGTGGACCGAGGCGCGGATGGTCGTTCCCAAGTTGGTCGGGCAGAAAGTCAGGAAGCCGAGACGGTCGTGGTGCGAGAATGGGATGCGCTTCTCGATTTCGTTGACGGCGGTGACCAGACGRCGGTAGACCTGGCCCAGATCGCCACCCATCTGCATGGAGATGATGCGGAGGTGATCTTCCTCATTGCACCAGACCAGGAAGGTCTTGTTGTCGTTGTGGTAGATACCACGTCCGGTCGGCCAGAAGCGGCAAGCGTTGGCGGCCTGCAGGAAACGGTCACCCTCCTTGAACAGGAAGTGATCGTCGATCAGCTGCTGCTGGACGGCCTTGTCCATGCCGGTCAGCGGGTAGAACTTGCCCTTCAGTTCGCCCTCCAATCCGGACAGRGTRGACGAAACCTTATCTTCCATCTCCTTGTACTGGGCCTCGGTCAGGCACGGGTTGAATGGGTAGCCCTCCATCGAGCGACCGCAGCGGACGCGGGTCGACACGACAAACTCACCGGTAGGGTCGACGTTACCAAAGGTGTTAACATCGCCAAAGTCACGGGGCGGCAAACGTTCCGATCGGCACGGGGCACCAGTCTTGATCTGTCCAGTGCTCAGACCAACGACCAAATCGGCAATGAAAGTATCCTCGGTTTCGCCCGAACGATGCGACACCATGGTACCCCATCCATTCTTCTTGGCCAGCAAATGAGCATTGATCGACTCAGTCACGGTACCGATCTGATTGACCTTCAGCAACAGACAGTTGCAAGCCTTTTTCTCGACGGCAGTGGCAATGCGCTTCGGGTTGGTCACAGTTAAATCATCACCGACGATCTGAATGCTAGTGTTGGCAGTCATCTTTGCCCAGGCATCCCAGTGATCCTGATCGAAGGGATCCTCAATACTGACAATTGGGAAGTCCTTGATGAAGCCCTGGTACATGTCTTCAAGGGCATCGGGGGTCAACCAGGCGCTCTTGTCCGAGTTGGGGTTCTTGAAGTCCAGATCGTACTTTCCGTCTTTATGGAACTCGGAGGCTGCAACATCCATACCAATCTCGACCTTGCCGGTATAACCAGCCTTGGCGATGGCATCTTGGATCAAGTTCAGGGCTTCTTTGTTTTCCAGAATGTTGGGAGCGAAACCACCCTCATCACCGACGGCGGTGGCATCCAAACCGAATTTGGCCTTGATGACGTTCTTCAGGTGATGGTACACCTCCGAACCGATCTTCATGGCTTCAGTAAAGGACGAAGCACCGGTTGGTATAGAG-ACTACCATGGTTGCAACGGGTAACGGGGAATCAGGGTTCGATTCCGGAGAGGGAGCCTGAGAAATGGCTACCACATCCAAGGAAGGCAGCAGGCGCGTAAATTACCCAATCCCGGCACGGGGAGGTAGTGACGAGAAATAACAATATAAGACTCTTTTATGACGTCTTATAATTGGAATGAGTTGAGCATAAATCCTTCAACAAGGATCAAGTGGAGGGCAAGTCTGGTGCCAGCAGCCGCGGTAATTCCAGCTCCACTAGCGTATATTAAAATTGTTGCGGTTAAAACGTTCGAAGTTTATTCTTGTCCAACACGGGTGCTACTCC-TAATGAT-GGCAGTAGGTCACTGGATTGTTGCGACTATAAGACTGGGTGCGCCCG-----TCGGTCCTC------------------------------------------------CGTGG-CCGGCGCGG--TCGTAGTGTGGCGC-TGATGCCTTTTACCGGGTGCAGTG---TTTCCGCAAGCCCAGCTGCTATTACCTTGAACAAATTAGAGTGCTCTAAGCAGGCTATCC-TACGGCCGAGAATAATCTTGCATGGAATAATGGAATATGACCTCGGTCTTAATATTCATTGGTTTGTAATCCAGATCAAGAGGTAATGATTAACAGAAGTAGTTGGGGGCATTAGTATTACGGCGCGAGAGGTGAAATTCGTAGACCGTCGTAAGACTAACTAAAGCGAAAGCATTTGCCATGGATGCTTTCATTAATCAAGAACGAAAGTTAGAGGATCGAAGGCGATTAGATACCGCCCTAGTTCTAACCGTAAACTATGCCAATTAGCAATTGGGAGACGCTACATTATGGTGCTCTCAGTAGCTTCCGGGAAACCAAAATTAGGTTCCGGGGGAAGTATGGTTGCAAAGTTGAAACTTAAAGGAATTGACGGAAGGGCA-CACCAGGAGTGACTCCTTCT-AAAGCTAAATATCACCACG-AGA-CCGAT-AGCGAACAAGTACCGTGAGGGAAAGTTGAAAAGCAC-TCTGAATAGAGAGTC-AAAAAGTACGTGAAACTGCCTAGGGCACAAGCCCGTTGAACTCGATTATCC-GA-GCGGAGACATTCACCTGCGGT--TGGC-----CCG--TCGTCG-TCGGTTTCGCCGCCGGCGG-GCCC-CGCCGCAGGGCACTTGTCT-ACCGCG--------------TTCCAAGAGGACACTGCGATCCATTACGAAACAGCTTTC-GC----GTC--------------GCG---AGA----CGCA---AGGTCGCCCGACAG-TTGCC-CCCTGGTGC------CGGTTGGTTGTCCCACAGTAGCGACGCTCAG-TTCCGAAGGCCTGTGCCGCGAGGTGGGG-CTTACT-GCACGTGGTGCTC-------T-GCAGTCGGGCGCGTGATGGATTCCCG-CGCACACC--GG-----------------CGGTCTTCCCGTA-CAGGGCCG--------CCGGACTGTCGATC-GGCAGTGAAAGAATCGAGGTACCTTCGGGACCCGTCTTGAAACACGGACCAAGAAGTCTATCTTGCGCGCAAGCCAATGGTCGT-CCT-CCGGAGCACCAAAGGCGCAGAAAACATAACTTGACAT---------------TTATGCGGGATTACGGGCGCGGCTCTCTGC-TCGTCCCTCCATCCCCGGGTGTTGT-AACCGGCATGCGGCCA-CCGGTTA-----G-CCCCTCA-------CC-------------GG-GCGCCGGCACCGTGCCACAACATACCGCGAGTGTGCAGGATGTGACCCGAAAGATGGTGAACTATGCCTGATCAGGTTGAAGTCAGGGGAAACCCTGATGGAGGACCGAAGCAGTTCTGACGTACTTTATATTTTATTTTCGGAGTTTGATCTGGAATAGTCGGAACTTCTTTAAGTATATTAATCCGTGCTGAACTAAGTCATCCAGGAATATTTATTGGTAATGATCAAATTTATAATGTAATTGTTACAGCTCATGCATTTATTATAATTTTTTTTATAGTTATACCTATTATAATTGGAGGATTTGGAAATTGACTAATTCCTTTAATATTAGGAGCCCCTGATATAGCTTTCCCTCGAATAAATAATATAAGTTTTTGACTATTACCTCCTTCTTTAACCCTCCTCCTTTCTAGTTCAATAGTAGAAAACGGAGCTGGTACAGGATGAACAGTTTATCCTCCTTTATCTGCCGGAACTGTCCATGCTGGAGCTTCTGTTGATCTTGCTATTTTTTCTTTACATTTAGCAGGAATTTCCTCAATTTTAGGTGCTGTAAATTTTATTACAACTGTAATTAATATACGATCTTCTGGTATTACTCTTGATCGTCTTCCCTTATTTGTTTGATCAGTTGTAATTACTGCTATCTTATTATTATTATCTTTACCAGTTCTAGCCGGAGCTATTACTATATTATTAACTGACCGAAATCTTAATACTTCTTTTTTTGACCCTATTGGAGGAGGTGACCCTATTTTATACCAACATTTATTT--------------------------------------------------------------------------------------------------------------------------------------------------------------------------------------------------------------------------------------------------------------------------------------------------------------------------------------------------------------------------------------------------------------------------------------------------------------------------------------------------------------------------------------------------------------------------------------------------------------------------------------------------------------------------------------------------------------------------------------------------------------------------------------------------------------------------------------------------------------------------------------------------------------------------------------------------------------------------------------------------------------------------------------------------------------------------------------------------------------------------------------------------------------------------------------------------------------------------------------------------------------------------------------------------------------------------------------------------------------------------------------------------------------------------------------------------------------------------------------------------------------------------------------------------------------------------------------------------------------------------------------------------------------------------------------------------------------------------------------------------------------------------------------------------------------------------------------------------------------------------------------------------------------------------------------------------------------------------------------------------------------------------------------------------------------------------------------------------------------------------------------------------------------------------------------------------------------------------------------------------------------------------------------------------------------------------------------------------------------------------------------------------
Ae._'Collessius'_elsiae ---------------------------------------------------------------------------------------------------------------------------------------------------------------------------------------------------------------------------------------------------------------------------------------------------------------------------------------------------------------------------------------------------------------------------------------------------------------------------------------------------------------------------------------------------------------------------------------------------------------------------------------------------------------------------------------------------------------------------------------------------------------------------------------------------------------------------------------------------------------------------------------------------------------------------------------------------------------------------------------------------------------------------------------------------------------------------------------------------------------------------------------------------------------------------------------------------------------------------------------------------------------------------------------------------------------------------------------------------------------------------------------------------------------------------------------------------------------------------------------------------------------------------------------------------------------------------------------------------------------------------------------------------------------------------------------------------------------------------------------------------------------------------------------------------------------------------------------------------------------------------------------------------------------------------------------------------------------------------------------------------------------------------------------------------------------------------------------------------------------------------------------------------------------------------------------------------------------------------------------------------------------------------------------------------------------------------------------------------------------------------------------------------------------------------------------------------------------------------------------------------------------------------------------------------------------------------------------------------------------------------------------------------------------------------------------------------------------------------------------------------------------------------------------------------------------------------------------------------------------------------------------------------------------------------------------------------------------------------------------------------------------------------------------------------------------------------------------------------------------------------------------------------ATGGTCGT-CCCCCCGGAACACCAAAGGCGCAAAAAACATAACTTGA---G--------------TTGTGCGGGATTACGGGCGCGGCTCTCCGCAGCGTCCCTCCATCCCCGGGTGTTGT-AGCCGGCATGCGGTGG-G----------GGCTTCCTCC----------------------GT-GGGCCGCCACCGTGCCACAACATACCGCGAGTGTGCAGGATGTGACCCGAAAGATGGTGAACTATGCCTGATCAGGTTGAAGTCAGGGGAAACCCTGATGGAGGACCGAAGCAGTTCTGACG--------------------GGGTTTGATCAGGAATAGTAGGAACATCCTTAAGAATACTAATTCGTGCTGAATTAAGTCATCCTGGAATATTTATTGGAAATGACCAAATTTATAACGTAATTGTAACAGCTCATGCCTTTATTATAATTTTTTTTATAGTTATACCAATTATAATTGGAGGATTTGGAAATTGATTAGTTCCTTTAATATTAGGAGCCCCTGATATAGCTTTCCCACGAATAAATAATATAAGTTTTTGAATGCTTCCTCCATCATTAACCCTTCTTCTTTCAAGAAGAATGGTTGAAAGTGGATCAGGAACTGGATGAACGGTTTATCCTCCCTTATCTTCCGGAACTGCCCATGCTGGAGCCTCTGTTGACTTAACAATTTTTTCTTTACACTTAGCAGGAATTTCTTCAATTTTAGGGGCAGTTAATTTTATTACTACTGTAATTAATATGCGATCAGCAGGAATTACATTAGACCGATTGCCTCTATTTGTTTGATCAGTAGTAATTACAGCAATTTTATTATTATTATCATTACCTGTATTAGCAGGAGCTATTACCATATTATTAACAGATCGAAACTTAAATACATCTTTTTTTGACCCAATAGGAGGAGGAGATCCTATTTTATATCAACATTTATTTTGATTTTTTGGC------------------------------------------------------------------------------------------------------------------------------------------------------------------------------------------------------------------------------------------------------------------------------------------------------------------------------------------------------------------------------------------------------------------------------------------------------------------------------------------------------------------------------------------------------------------------------------------------------------------------------------------------------------------------------------------------------------------------------------------------------------ACATGAGCAAATTTAGGACTTCAAGATAGTTTATCTCCTTTAATAGAACAATTAAATTTTTTCCATGATCATACTCTTTTAATTTTAATTATAATTACTATATTAATTGCATATATTATATTTATATTAATTTTTAATAAATTTACTAATCGATATTTATTACATGGTCAAACAATTGAAATTATTTGAACAATTTTACCAGCAGTAATTTTAATATTTATTGCCTTCCCCTCATTACGGCTATTATATCTAATAGATGAAATTAATTCACCCTTAATTACTTTAAAAGCTATTGGACACCAATGATACTGAAGTTATGAATATTCTAACTTCTTAAACTTAGAATTTGATTCATATATAATCCCTACAAATGAATTAGATATAAATGGATTTCGATTACTAGACGTAGATAATCGAATTGTATTACCAATAAATAATCAAATTCGAATTTTAGTAACTGCAACAGATGTAATTCATTCATGAACAATCCCTTCTCTTGGTGTAAAAATTGATGCGACACCTGGTCGTTTAAACCAAACCAATTTTTTAATTAACCAACCTGGATTATTTTTTGGTCAATGTTCAGAAATTTGTGGAGCTAATCATAGATTTATACCAATTGTAATTGACAGAATTCCTATAAATTATTTTATTAAATGAGTGTCTTCTCAAATAAACT-------------------------------------------------------------------------------------------------------------------------------------------------------------------------------------------------------------------------------------------------------------------------------------------------------------------------------------------------------------------------------------------------------------------------------------------------------------------------------------------------------------------------------------------------------------------------------------------------------------------------------------------------------------------------------------------------------------------------------------------------------------------------------------------------------------------------------------------------------------------------------------------------------------------
Ae._'Collessius'_hatorii --------------------------------------------------------------------------------------------------------------------------------------------------------------------------------------------------------------------------------------------------------------------------------------------------------------------------------------------------------------------------------------------------------------------------------------------------------------------------------------------------------------------------------------------------------------------------------------------------------------------------------------------------------------------------------------------------------------------------------------------------------------------------------------------------------------------------------------------------------------------------------------------------------------------------------------------------------------------------------------------------------------------------------------------------------------------------------------------------------------------------------------------------------------------------------------------------------------------------------------------------------------------------------------------------------------------------------------------------------------------------------------------------------------------------------------------------------------------------------------------------------------------------------------------------------------------------------------------------------------------------------------------------------------------------------------------------------------------------------------------------------------------------------------------------------------------------------------------------------------------------------------------------------------------------------------------------------------------------------------------------------------------------------------------------------------------------------------------------------------------------------------------------------------------------------------------------------------------------------------------------------------------------------------------------------------------------------------------------------------------------------------------------------------------------------------------------------------------------------ACTCCTTCT-AAAGCTAAATATCACCACG-AGA-CCGAT-AGCGAACAAGTACCGTGAGGGAAAGTTGAAAAGCAC-TCTGAATAGAGAGTC-AAAAAGTACGTGAAACTGCCTAGGGCTCAAGCCCGTTGAACTCGATTATCC-GA-GCGGAGACATTCACCTGCGGC--TGGT-----GGG---GAA----------CCATACCCT----GCC--CGCTGCAGGGCACTTGTCT-CCCGCG--------------CTACACGAGGACATTGCGATCCATTACGAAACAGCTTGT-GC----GTC--------------GCA---AGA----CGCA---AGGTCGCCCGACAG-TTGCC-CCTTGGTGC------CGGTTGCTTGCCCCACAGTAGCGACGCTCAG-TTCTGAAGGCCTGTGCCGCGAGCCGGGG-CTTACC-GCACGTGGTGTT--------T-GCAGTCGGGCGCGTGATGGATTCCAG-CGTACGCC--GT-----------------CGGCCTTCCCGCA-ATGGGCCG--------GCGGACCGTCGATC-GGCAATGATAAAATCGAGGTACCT----------------------------------------------------------------------------------------------------------------------------------------------------------------------------------------------------------------------------------------------------------------------------------------------------------------------------------------------------------------------------TATATTTTATTTTCGGAGTTTGATCTGGAATAGTAGGAACATCGTTAAGAATTTTAATTCGAGCTGAATTAAGTCATCCTGGAATATTTATTGGGAATGATCAAATTTATAATGTAATTGTTACAGCCCATGCTTTTATTATAATTTTCTTTATAGTTATACCTATTATAATTGGAGGATTTGGTAATTGATTAGTACCTTTAATATTAGGGGCCCCTGATATAGCATTTCCTCGAATAAATAATATAAGTTTTTGAATACTTCCCCCTTCTTTAACTCTCCTACTTTCAAGTAGTATAGTAGAAAGTGGATCAGGAACAGGATGAACAGTTTATCCCCCATTATCATCAGGTACTGCTCATGCAGGGGCATCAGTAGATTTAACAATTTTCTCTTTACATTTAGCCGGAATTTCATCCATTTTAGGGGCAGTTAATTTTATTACTACAGTAATTAATATACGATCATCAGGTATTACATTAGACCGATTACCTTTATTTGTATGATCTGTAGTAATTACTGCTATTTTATTATTATTGTCATTACCTGTATTAGCAGGAGCTATTACTATATTATTAACAGATCGAAATTTAAATACTTCATTTTTTGACCCAATAGGAGGAGGAGACCCAATTTTATATCAACATTTA-----------------------------------------------------------------------------------------------------------------------------------------------------------------------------------------------------------------------------------------------------------------------------------------------------------------------------------------------------------------------------------------------------------------------------------------------------------------------------------------------------------------------------------------------------------------------------------------------------------------------------------------------------------------------------------------------------------------------------------------------------------------------------------------------------------------------------------------------------------------------------------------------------------------------------------------------------------------------------------------------------------------------------------------------------------------------------------------------------------------------------------------------------------------------------------------------------------------------------------------------------------------------------------------------------------------------------------------------------------------------------------------------------------------------------------------------------------------------------------------------------------------------------------------------------------------------------------------------------------------------------------------------------------------------------------------------------------------------------------------------------------------------------------------------------------------------------------------------------------------------------------------------------------------------------------------------------------------------------------------------------------------------------------------------------------------------------------------------------------------------------------------------------------------------------------------------------------------------------------------------------------------------------------------------------------------------------------------------------------------------------------------------------
Ae._'Collessius'_pseudotaeniatus -----------------------------------------------------------------------------------------------------------------------------------------------------------------------------------------------------------------------------------------------------------------------------------------------------------------------------------------------------------------------------------------------------------------------------------------------------------------------------------------------------------------------------------------------------------------------------------------------------------------------------------------------------------------------------------------------------------------------------------------------------------------------------------------------------------------------------------------------------------------------------------------------------------------------------------------------------------------------------------------------------------------------------------------------------------------------------------------------------------------------------------------------------------------------------------------------------------------------------------------------------------------------------------------------------------------------------------------------------------------------------------------------------------------------------------------------------------------------------------------------------------------------------------------------------------------------------------------------------------------------------------------------------------------------------------------------------------------------------------------------------------------------------------------------------------------------------------------------------------------------------------------------------------------------------------------------------------------------------------------------------------------------------------------------------------------------------------------------------------------------------------------------------------------------------------------------------------------------------------------------------------------------------------------------------------------------------------------------------------------------------------------------------------------------------------------------------------------------------------------------------------------------------------------------------------------------------------------------------------------------------------------------------------------------------------------------------------------------------------------------------------------------------------------------------------------------------------------------------------------------------------------------------------------------------------------------------------------------------------------------------------------------------------------------------------------------------------------------------------------------------------------------------------------------------------------------------------------------------------------------------------------------------------------------------------------------------------------------------------------------------------------------------------------------------------------------------------------------ACTTTATATTTTATTTTTGGAGTTTGATCCGGAATAGTGGGTACTTCTTTAAGAATTCTAATTCGAGCAGAATTAAGACACCCTGGGATATTTATTGGAAATGACCAAATTTATAATGTTATTGTTACAGCACATGCATTTATTATAATTTTTTTTATAGTTATACCTATTATAATTGGAGGATTCGGAAATTGATTAGTGCCTTTAATATTAGGAGCCCCTGATATAGCATTTCCTCGAATAAATAATATAAGTTTTTGAATACTACCCCCATCTTTAACCCTTCTTCTTTCTAGTAGAATGGTTGAAAATGGGTCAGGAACAGGTTGAACTGTTTACCCCCCTCTTTCGTCGGGGACTGCTCATGCAGGAGCTTCAGTAGACTTAACAATTTTTTCATTACATTTAGCTGGTATTTCATCAATTTTAGGAGCTGTTAATTTTATTACAACTGTAATTAATATACGATCTGCTGGAATTACATTAGATCGATTACCTTTATTTGTTTGATCCGTTGTAATTACTGCAATTTTATTACTTTTATCTCTCCCTGTTTTAGCAGGAGCTATTACTATACTTTTAACAGACCGAAACCTAAATACTTCATTTTTTGACCCAATTGGTGGGGGAGACCCTATTTTATATCAACATTTATTTTGATTTTTTGGTCACCCAGAAGTTTATATTTTAATTTTACCAGGATTTGGAATAATTTCTCATATTATTACTCAAGAAAGAGGAAAAAAGGAAACATTTGGAACATTAGGAATAATTTATGCCATATTAACTATTGGTTTATTAGGATTTATTGTATGAGCTCATCATATATTTACTGTAGGAATAGATGTAGACACACGAGCTTACTTTACTTCAGCTACAATAATTATTGCTGTTCCAACTGGAATTAAAATTTTT--------------------------------------------------------------------------------------------------------------------------------------------------------------------------------------------------------------------------------------------------------------------------------------------------------------------------------------------------------------------------------------------------------------------------------------------------------------------------------------------------------------------------------------------------------------------------------------------------------------------------------------------------------------------------------------------------------------------------------------------------------------------------------------------------------------------------------------------------------------------------------------------------------------------------------------------------------------------------------------------------------------------------------------------------------------------------------------------------------------------------------------------------------------------------------------------------------------------------------------------------------------------------------------------------------------------------------------------------------------------------------------------------------------------------------------------------------------------------------------------------------------------------------------------------------------------------------------------------------------------------------------------------------------------------------------------------------------------------------------------------------------------------------------------------------------------------------------------------------------------------------------------------------------------------------------------------------------------------------------------------------------------------------------------------------------------------------------------------------------------------------
Ae._'Collessius'_tonkinensis ---------------------------------------------------------------------------------------------------------------------------------------------------------------------------------------------------------------------------------------------------------------------------------------------------------------------------------------------------------------------------------------------------------------------------------------------------------------------------------------------------------------------------------------------------------------------------------------------------------------------------------------------------------------------------------------------------------------------------------------------------------------------------------------------------------------------------------------------------------------------------------------------------------------------------------------------------------------------------------------------------------------------------------------------------------------------------------------------------------------------------------------------------------------------------------------------------------------------------------------------------------------------------------------------------------------------------------------------------------------------------------------------------------------------------------------------------------------------------------------------------------------------------------------------------------------------------------------------------------------------------------------------------------------------------------------------------------------------------------------------------------------------------------------------------------------------------------------------------------------------------------------------------------------------------------------------------------------------------------------------------------------------------------------------------------------------------------------------------------------------------------------------------------------------------------------------------------------------------------------------------------------------------------------------------------------------------------------------------------------------------------------------------------------------------------------------------------------------------------------------------------------------------------------------------------------------------------------------------------------------------------------------------------------------------------------------------------------------------------------------------------------------------------------------------------------------------------------------------------------------------------------------------------------------------------------------------------------------------------------------------------------------------------------------------------------------------------------------------------------------------------------------------ATGGTCGT-CCCCCCGGAACACCAAAGGCGCAAAAAACATAACTTGA--CG--------------ATGTGCGGGATTACGGGCGCGGCTCTCCGCGGCGTCCCTCCATCCCCGGGTGTTGT-AGCCGGCATGCGGTCG-G---------T-GGCTCCTC-----------------------GT-GGGCCGCCACCGTGCCACAACATACCGAGAGCGTGCAGGATGTGACCCGAAAGATGGTGAACTATGCCTGATCAGGTTGAAGTCAGGGGAAACCCTGATGGAGGACCGAAGCAGTTCTGACGT------------------GGAGTT-GATCAGGAATAGTGGGAACATCCTTAAGAATTTTAATCCGAGCTGAACTAAGTCACCCAGGAATATTTATTGGGAATGATCAAATTTATAATGTTATTGTAACAGCTCATGCTTTTATTATAATTTTTTTTATAGTTATGCCAATCATAATTGGAGGATTTGGAAATTGATTAGTCCCTTTAATATTAGGAGCCCCTGACATAGCATTCCCACGAATAAATAATATAAGTTTTTGAATATTACCTCCATCATTAACTCTACTACTTTCAAGTAGTATAGTAGAAAATGGGTCAGGAACCGGTTGAACAGTTTACCCACCTCTTTCCTCAGGAACTGCTCATGCAGGAGCTTCGGTAGATTTAACTATTTTTTCATTACATTTAGCTGGTATTTCATCAATTTTAGGGGCAGTAAATTTTATTACTACTGTTATTAATATACGATCAGCAGGAATTACTTTAGATCGACTACCCCTATTTGTTTGATCTGTTGTAATTACTGCAATTTTATTATTATTATCTTTACCTGTTTTAGCCGGAGCTATTACAATACTTCTTACTGACCGAAATTTAAATACTTCATTTTTTGACCCAATTGGAGGAGGAGACCCTATTTTATATCAACATTTATTTTGATTTTTTGGT------------------------------------------------------------------------------------------------------------------------------------------------------------------------------------------------------------------------------------------------------------------------------------------------------------------------------------------------------------------------------------------------------------------------------------------------------------------------------------------------------------------------------------------------------------------------------------------------------------------------------------------------------------------------------------------------------------------------------------------------------------ACATGAGCAAATCTAGGACTTCAAGATAGTTCCTCTCCTTTAATAGAACAATTAAATTTTTTTCATGATCATACCCTTTTAATTTTAATTATAATTACAGTATTAATTGCATATATTATACTTATATTATTCTTTAATAAATTTACTAATCGTTATTTATTACATGGACAAACAATTGAAATCATTTGAACAATTCTTCCTGCAGTAATTTTAATATTTATTGCCTTTCCATCATTACGTTTATTATACTTAATAGATGAAATTAACTCTCCCCTAATTACTTTAAAAGCAATTGGACATCAATGATATTGAAGTTATGAATACTCTAATTTCTTAAATTTAGAATTTGATTCTTATATAATCCCTACAAATGAATTAAATATAGATGGATTCCGACTATTAGATGTTGATAACCGAATTATTTTACCAATAAATAACCAAATTCGAATTTTAGTAACTGCTACTGATGTTATTCATTCATGAACAGTTCCTTCATTAGGAGTAAAAATTGATGCAACACCCGGGCGATTAAATCAAACAAATTTTTTAATTAACCAACCAGGATTATTTTTTGGTCAATGCTCTGAAATTTGTGGAGCTAATCATAGATTTATACCAATTGTAATTGAAAGAATCCCAATAAACTATTTTATTAACTGAGTTTCTTCACAAATAAATT-------------------------------------------------------------------------------------------------------------------------------------------------------------------------------------------------------------------------------------------------------------------------------------------------------------------------------------------------------------------------------------------------------------------------------------------------------------------------------------------------------------------------------------------------------------------------------------------------------------------------------------------------------------------------------------------------------------------------------------------------------------------------------------------------------------------------------------------------------------------------------------------------------------------
Ae._'Dahliana'_geniculatus CTGGAATTCAGTCAGACCCATGCGGCGCTTGTTGGAGATGTCATAGATACCGCCCTCAGCCTCGGAGTGCTCACCGCGGGTTCCACGGACCTGCAGGTTGTACTTGTCGGCGATGGATTCCAGCTTGGCCATATCCTTAGCCAGCTTCGGGACCTTGATGTGGACCGAAGCGCGGATGGTGGTTCCCAGGTTGGTTGGGCAGAAGGTCAGGAAACCGAGACGGTCGTGGTGAGAGAATGGGATACGCTTCTCAATGTCGTTGACAGCGGTGACCAGACGGCGGTAGACCTGGCCCAGATCGCCACCCATCTGCATGGAGATGATGCGGAGGTGATCCTCTTCGTTGCACCAGACCAGGAAGGTCTTGTTGTCATTGTGGTAGATACCACGTCCAGATGGCCAGAAACGGCAAGCGTTGGCGGCCTGCAGGAAACGGTCACCCTCCTTGAACAGGAAGTGGTCATCGATCAGCTGCTGCTGGACGGCCTTGTCCATACCGGTCAATGGGAAGAACTTGCCCTTCAGTTCACCTTCCAGTCCGGACAGGGTGGTGGAGACCTTGGATTCCATCTCCTTGTACTGGGCCTCGGTCAAGCATGGGTTGAATGGATAGCCCTCCATCGAGCGACCGCAACGGACGCGGGTCGACACGACGAATTCGCCGGTTGGGTCAACGTTGGCGAACGAATCGACATCGCCAAAGTCGGAGGCCGGCAAACGTTCCGATCGGCACGGGGCACCGGTCTTGATCTGTCCAGTGCTCAGACCAACGACCAGATCGGCAATGAAGGTATCCTCGGTTTCGCCGGAACGATGCGACACCATGGTTCCCCATCCGTTCTTCTTGGCCAGCAAGTGTGCGTTGATCGATTCGGTCACGGAACCGATCTGGTTGACCTTCAGCAGCAGGCAGTTGCAAGACTTCTTCTCTACGGCAGTGGTAATGCGCTTGGGGTTGGTCACAGTCAAATCGTCACCGACGATCTGAATGGTTGTGTTGGCAGTCATCTTTGTCCACGCAGCCCAATCGTCCTGATCGAAGGGATCCTCAATACTGACAATTGGGAAGTCCTTGATAAAGCCCTGGTACATAGCTTCCAGCGCATCTGGAGTCAACCAGGCACTCTGGTCCGACTTGGGGTTCTTGAAGTCCAGATCGTACTTGCCATCCTTGTAGAACTCGGAAGCGGCAACGTCCATGCCGATCTCGACCTTGCCGGTGTATCCAGCCTTGGCAATAGCATCCTGGATCAGGTTCAGGGCTTCCTTGTTTTCCAGGATGTTGGGAGCGAAACCGCCCTCATCGCCGACTGCGGTGGCATCCAGACCGAACTTGGCCTTGATGACGTTCTTCAGGTGGTGGTACACCTCCGATCCGATCTTCATGGCCTCAGTGAAGGACGAAGCACCGGTTGGTATAGAGGACTACCATGGTTGCAACGGGTAACGGGGAATCAGGGTTCGATTCCGGAGAGGGAGCCTGAGAAATGGCTACCACATCCAAGGAAGGCAGCAGGCGCGTAAATTACCCAATCCCGGCACGGGGAGGTAGTGACGAGAAATAACAATATAAGACTCTTTTATGATGTCTTATAATTGGAATGAGTTGAGCATAAATCCTTCAACAAGGATCCAGTGGAGGGCAAGTCTGGTGCCAGCAGCCGCGGTAATTCCAGCTCCACTAGCGTATATTAAAATTGTTGCGGTTAAAACGTTCGAAGTTTATTCTTGTCCAACACGGGTGCTACTCC-TAATGAT-GGCAGTAGGTCACTGGATTGTTGCGACTATAAGACTGGGTGCGCCGG-----TCGTTTC------------------------------------------------------G---GCGGCCG-CGCGTAGTGTGGCGC-TGATGCCTTTCATCGGGTGCAGTGTATTCTCCACAAGCCCAGCTGCTATTACCTTGAACAAATTAGAGTGCTCTAAGCAGGCTATCC-TACGGCCGAGAATAATCTTGCATGGAATAATGGAATATGACCTCGGTCTTAATATTCATTGGTTTGTAATCCAGATCAAGAGGTAATGATTAACAGAAGTAGTTGGGGGCATTAGTATTACGGCGCGAGAGGTGAAATTCGTAGACCGTCGTAAGACTAACTAAAGCGAAAGCATTTGCCATGGATGCTTTCATTAATCAAGAACGAAAGTTAGAGGATCGAAGGCGATTAGATACCGCCCTAGTTCTAACCGTAAACTATGCCAATTAGCAATTGGGAGACGCTACATTATGGTGCTCTCAGTAGCTTCCGGGAAACCAAAATTAGGTTCCGGGGGAAGTATGGTTGCAAAGTTGAAACTTAAAGGAATTGACGGAAGG---------------ACTCCTTCT-AAAGCTAAATATCACCACG-AGA-CCGAT-AGCGAACAAGTACCGTGAGGGAAAGTTGAAAAGCAC-TCTGAATAGAGAGTC-AAAAAGTACGTGAAACTGCCTAGGGCTCAAGCCCGTTGAACTCGATTATCC-GA-GCGGAGACATTCACCTGCGGT--TGGT-----CGG---CC-----------CCAACCGGCCG--GCA--GACCGCAGGGCACTTGTCT-ACCGCG---------------CCCACGAGGACATTGCGATCCATTACGAAACCGCTCCTGGC----GTC--------------GCA---AGA----CGCA---AGGTCGCCCGACAG-TTGCC-CCTTGGTGC-----TTGGTTGCTTGCCCCACAGTAGCGACGCTCAG-TTCTGAAGGCCTGTGCCGCGAGGTGGGG-CTTACT-GCACGTGGTGTT--------T-GCAGTCGGGCGCGTGATGGATTTCCG-CGCACGCC--GT-----------------CGGCCTTCCCGCA-TTGGGTCG--------GCGGACCGTCGATC-GGCAATGATAAAATCGAGGTACCTTCGGGACCCGTCTTGAAACACGGACCAAGAAGTCTATCTTGCGCGCGAGCCAATGGTCGT-CCT-CCGGAACACCAAAGGCGCAAAAAACATAACTTGA---G--------------TTGTGCGGGATTACGGGCGCGGCTCTCCGCAGCGTCCCTCCATCCCCGGGTGTTGC-AACCGGCATGCGGTGG-T-----------G-GCTTTC-----CCCTCACGG---------GG-GGCCGGCCACCGTGCCGCAACATACCGTGAGTGTGCAGGATGTGACCCGAAAGATGGTGAACTATGCCTGATCAGGTTGAAGTCAGGGGAAACCCTGATGGAGGACCGAAGCAGTTCTGACGTACATTATATTTCATTTTTGGGGTATGATCAGGAATAGTAGGAACATCCTTAAGAATTTTAATTCGCGCTGAATTAAGAACTCCAGGAATATTTATTGGAAATGATCAAATTTATAATGTAATTGTTACTGCTCATGCTTTTATTATAATTTTTTTTATAGTAATACCTATTATAATTGGAGGATTCGGAAATTGATTAGTACCTTTAATATTAGGAGCTCCAGATATGGCTTTCCCTCGAATAAATAATATAAGTTTTTGAATATTACCCCCGTCATTAACACTTCTACTTTCGAGTAGTATAGTAGAAAATGGATCTGGGACAGGATGAACAGTATACCCCCCTTTATCATCTGGAACTGCCCATGCTGGAGCTTCTGTAGATTTAACTATTTTTTCTTTACATTTAGCAGGAGTTTCTTCAATTTTAGGGGCAGTAAATTTTATTACTACTGTAATTAATATACGATCTTCAGGTATTACATTAGACCGTTTACCTTTATTTGTTTGATCAGTTGTAATTACAGCTATTCTGTTACTTTTATCTTTACCTGTGTTAGCCGGAGCTATTACAATACTTTTAACTGATCGAAATTTAAATACTTCATTTTTTGACCCTATTGGAGGAGGAGACCCTATTTTATATCAACATTTATTTT????????????????????????????????????????????????????????TCTCATATTATTACTCAAGAAAGAGGTAAAAAGGAAACTTTTGGAACTTTAGGTATAATTTATGCTATGTTAACAATTGGATTATTAGGATTTATTGTTTGAGCCCATCATATATTTACAGTAGGAATAGATGTGGATACTCGAGCATATTTCACTTCTGCTACAATAATTATTGCAGTACCTACTGGAATTAAAATTTTTAGTTGATTAGCCACCCTTCATGGAACCCAATTAACTTATAGCCCTGCTTTATTATGATCATTAGGATTTGTTTTTTTATTCACTGTTGGGGGATTAACTGGAGTAGTTTTAGCCAATTCTTCAATTGATATTATTTTACATGATACATATTATGTTGTTGCGCATTTTCATTATGTCTTATCAATAGGAGCAGTATTTGCTATTATAGCAGGATTCATTCATTGATATCCTTTATTAACAGGATTAGTAATAAATCCCTCATGATTAAAGGCTCAATTTATTATAATATTTATTGGGGTTAATTTAACATTTTTTCCACAACATTTCTTGGGATTAGCTGGGATACCTCGACGATACTCAGACTTTCCAGATAGCTACTTAGCTTGAAATATTATTTCTTCACTAGGAAGAACTATTTCTTTATTTGGAATTATTTTCTTCATATTTATTATTTGAGAAAGTATAATTGCACAACGTACTCCCTCT-------------------------------------------------------------------------------------------------------------------------------------------------------------------------------------------------------------------------------------------------------------------------------------------------------------------------------------------------------------------------------------------------------------------------------------------------------------------------------------------------------------------------------------------------------------------------------------------------------------------------------------------------------------------------------------------------------ACAAG-TTGAACGCATATTGCACATCGTAC-AAC--A-GTACGATGTACACATTTTTGAGTGCCTATATTTATC--CATTCAACTA-TAC--GT---G--------------T-------GCGTGCGC-----------------------------GT---CCCACC-------------------CCGGGTGGACAGGCGCACGGGCCG----------AACCCGGCGGCGGCAACCGACCAACCGAGTTGCTTGC--TTGCCGGGTGCACGTATGCGTAGT-GATGTTTTCCCAGTTGGCCCC-----------------GTTC----GCGCGG--------GGT----TGGAAAAACATTGAAGATAGTCAG------------------------------GCG-GGCATCGTCTCCCATGGC------GGCGGCATGCCCG------GTTG-GT-GAATACATCCCA---TAGACCCCCGCT-------------------------------------------------------------------------------------------------------------------------------------------------------------------------------------------------------------------------------------------------------------------CTCCTAGCCGAGAGTGG--TATTCCTAGT--------------------------TGTATTCCATCAAACGCA-CCTACCGTGC-------------------------ACTCACTCACCCG---CAATCA-GTAG
Ae._'Dobrotworskyius'_alboannulatus ATCGAATTCAGTCAGACCCATGCGACGCTTGTTGGAGATGTCATAGATACCGCCCTCGGCCTCGGAGTGCTCACCGCGGGTTCCACGGACCTGCAGGTTGTATTTGTCGGCAATGGACTCCAGCTTGGCCATGTCCTTAGCCAGCTTGGGGACCTTGATGTGCACCGAGGCACGGATGGTGGTTCCCAGGTTGGTTGGGCAGAAGGTCAGGAAACCGAGACGGTCGTGGTGGGAGAACGGGATGCGCTTCTCGATGTCGTTGACAGCGGAGACCAGACGGCGGTAGACCTGTCCCAGATCGCCACCCATCTGCATGGAGATGATGCGGAGGTGATCCTCTTCGTTGCACCAGACCAGGAAGGTCTTGTTGTCATTGTGGTAGATACCACGGCCCGATGGCCAGAAACGGCAAGCGTTGGCGGCCTGCAGGAAACGGTCACCCTCCTTGAACAGGAAGTGGTCGTCGATCAGCTGCTGCTGGACGGCCTTGTCCATACCGGTCAGCGGGTAGAACTTGCCCTTCAGCTCACCCTCCAGTCCGGACAGGGTGGTGGACACCTTGGATTCCATCTCCTTGTACTGGGCCTCGGTCAGACACGGGTTGAAGGGGTAGCCCTCCATCGAGCGACCGCAACGGACGCGGGTCGACACGACGAACTCGCCGGTCGGGTCAACGTTGGCGAACGAGTCGACATCACCGAAGTTGGAGGCCGG-----------ATCGGCACGGGGCACCAGTCTTGATCTGTCCAGTGCTCAGACCAACGACCAGATCGGCAATGAAGGTATCCTCGGTTTCTCCGGAACGATGCGAAACCATGGTACCCCATCCGTTCTTCTTGGCCAGCAAGTGTGCGTTGATCGATTCGGTGACGCTACCGATCTGGTTGACCTTCAGCAGCAGGCAGTTGCAGGACTTCTTCTCCACAGCAGTGGCAATGCGCTTCGGGTTGGTCACAGTCAAATCGTCACCGACGATCTGAATGGTGGTGTTGGCAGTCATCTTTGCCCAGGCATCCCAGTGATCCTGATCGAAGGGATCCTCAAWACTGACAATTGGGAAGTCCTTGATGAAGCCCTGGTACATATCTTCCAACGCATCAGGAGTCAACCAGGCGCTCTGGTCCGACTTGGGGTTCTTGAAGTCCAGATCGTACTTGCCATCCTTGTGGAACTCGGAAGCGGCAACGTCCATACCGATCTCGACCTTGCCGGTGTAGCCAGCCTTGGCAATAGCATCCTGGATCAGGTTCAGGGCTTCCTTGTTTTCCAGAATGTTGGGAGCGAAACCACCCTCATCACCGACGGCAGTGGCATCCAGACCGAACTTGGCCTTGATGACGTTCTTCAGGTGATGGTACACCTCCGAGCCGATCTTCATGGCCTCAGTGAAGGACGAAGCTCCGGTTGGTATAGAGGACTACCATGGTTGCAACGGGTAACGGGGAATCAGGGTTCGATTCCGGAGAGGGAGCCTGAGAAATGGCTACCACATCCAAGGAAGGCAGCAGGCGCGTAAATTACCCAATCCCGGCACGGGGAGGTAGTGACGAGAAATAACAATATAAGACTCTTTTATGATGTCTTATAATTGGAATGAGTTGAGCATAAATCCTTCAACAAGGATCCAGTGGAGGGCAAGTCTGGTGCCAGCAGCCGCGGTAATTCCAGCTCCACTAGCGTATATTAAAATTGTTGCGGTTAAAACGTTCGAAGTTTATTCTTGTCCAACACGGGTGCTACTCC-TAATGAT-GGCAGTAGGTCACTGGATTGTTGCGACTATAAGACTGGGTGCGCCGG-----TCGCCCT----------------------------------------------------CGG---GTGGCCG-TGCGTAGTGTGGCGC-TGATGCCTTTCATCGGGTGCAGTGTATTCTCCACAAGCCCAGCTGCTATTACCTTGAACAAATTAGAGTGCTCTAAGCAGGCTATCC-TACGGCCGAGAATAATCTTGCATGGAATAATGGAATATGACCTCGGTCTTAACATTCATTGGTTTGTAATCCAGATCAAGAGGTAATGATTAACAGAAGTAGTTGGGGGCATTAGTATTACGGCGCGAGAGGTGAAATTCGTAGACCGTCGTAAGACTAACTAAAGCGAAAGCATTTGCCATGGATGCTTTCATTAATCAAGAACGAAAGTTAGAGGATCGAAGGCGATTAGATACCGCCCTAGTTCTAACCGTAAACTATGCCAATTAGCAATTGGGAGACGCTACATTATGGTGCTCTCAGTAGCTTCCGGGAAACCAAAATTAGGTTCCGGGGGAAGTATGGTTGCAAAGTTGAAACTTAAAGGAATTGACGGAAGGGCACCACCAGGAGTGACTCCTTCT-AAAGCTAAATATCACCACG-AGA-CCGAT-AGCGAACAAGTACCGTGAGGGAAAGTTGAAAAGCAC-TCTGAATAGAGAGTC-AAAAAGTACGTGAAACTGCCTAGGGCTCAAGCCCGTTGAACTCGATTATCC-GA-GCGGAGACATTCACCTGCGGC--CGTT--------------------------------------TA--CGCCGCAGGGCACTTGTCT-CCCGCG---------------CACAAGAGGACATTGCGATCCATTACGAAACAGCTTTA-GCG---GCC--------------GCA---AGG--CCCGCA---AGGTCGCCCGACAG-TTGCC-CCCTGGTGC-----TTGGTAGCTTGCCCCACAGTAGCGACGCTCAG-TTCTGAAGGCCTGTGCCGCGAGGTGGGG-CTTACT-GCACGTGGTGTT--------T-GCAGTCGGGCGCGTGATGGATTTCCG-CGTACACC--GC-----------------CGGCCTTCCCGCA-ATGGGCCG--------GTGGACTGTCGATC-GGCAATGATAAAATCGAGGTACCTCCGGGACCCGTCTTGAAACACGGACCAAGAAGTCTATCTTGCGCGCGAGCCAATGGTCGT-CCT-CCGGAGCACCAAAGGCGCAGAAAACATAACTTGA---G--------------TTGTGCGGGATTACGGGCGCGGCTCTCTGCGGCGTCCCTCCATCCCCGGGTGTTGT-AGCCGGCATGCGGTGG-C-----------GGGCCCTC-----------------------GC-GGTCCACCATCGTGCCACAACATACCGTGAGCGTGCAGGATGTGACCCGAAAGATGGTGAACTATGCCTGATCAGGTTGAAGTCAGGGGAAACCCTGATGGAGGACCGAAGCAGTTCTGACGTACATTATATTTCATTTTTGGAATTTGATCAGGAATAGTAGGAACATCCTTAAGAATTTTAATTCGTGCTGAATTAAGACACCCTGGGATATTTATTGGAAATGATCAAATTTATAATGTAATTGTTACAGCTCATGCTTTTATTATAATTTTTTTTATAGTTATACCAATCATAATTGGAGGATTTGGAAACTGATTAGTACCTTTAATATTAGGTGCCCCAGATATAGCATTTCCTCGAATAAATAATATAAGTTTTTGAATATTACCTCCTTCATTAACTCTTCTTCTTTCAAGAAGCATAGTAGAAAATGGATCAGGGACAGGATGAACAGTTTATCCTCCTCTTTCTTCAGGAACTGCTCATGCAGGAGCCTCAGTAGATTTAACAATTTTTTCTCTTCATTTAGCAGGAGTATCTTCAATTTTAGGAGCAGTAAATTTTATTACAACTGTAATTAATATACGATCTTCAGGAATTACTTTAGATCGATTACCCTTATTTGTATGATCAGTTGTAATTACAGCTGTATTATTACTTTTATCATTACCTGTTTTAGCAGGAGCTATTACTATATTATTAACAGATCGAAATTTAAATACTTCATTTTTTGACCCAATTGGTGGAGGAGACCCAATTTTATATCAACATTTATTTTGATTTTTTGGACATCCAGAAGTTTACATTTTAATTTTACCTGGGTTTGGAATAATTTCTCATATTATTACTCAAGAAAGAGGAAAAAAGGAAACATTTGGAACTTTAGGAATAATTTATGCTATATTAACTATTGGATT-----------------------------------------------------------------------------------------------------------------------------------------------------------------------------------------------------------------------------------------------------------------------------------------------------------------------------------------------------------------------------------------------------------------------------------------------------------------------------------------------------------------------------------------------------------------------------------------------------------------------------------------------------------------------------------------------------------------------------------------------------------------------------------------------------------------------------------------------------------------------------------------------------------------------------------------------------------------------------------------------------------------------------------------------------------------------------------------------------------------------------------------------------------------------------------------------------------------------------------------------------------------------------------------------------------------------------------ACAAG-TTGAACGCATATTGCACACCGTAC-AAC--A-GTACGATGTACACATTTTTGAGTGCCTATATTTATC--CATTCAACTG-TAC--GT---G--------------C---------GTGCGC-----------------------------GT---CCCGCC------GGCCGAACGGCTGGCGCGAGGACAGGCGCA-----------------------------------------------------------------CCCCGTACGCGCAGT-GACGTTTTCCC-G------GC------------------CCG----GC-------------C-----CGGTAAAACGTTCAAGATAGTCAG------------------------------GCG-CGCCCCCACCC-------------------GGGCGCG------GTTG-AT-GAATACATCCCC---TAGACCAACGCG-------------------------------------------------------------------------------------------------------------------------------------------------------------------------------------------------------------------------------------------------------------------------------CTTGG--TTA----TGT--------------------------TGTATTTCATCGGCACA-----------------------------------CCCATACA-CCTAC----CACCCA-GTAG
Ae._'Dobrotworskyius'_rubrithorax ----------------------------------------------------------------------------------------------------------------------------------------------------------------------------------------------------------------------------------------------------------------------------------------------------------------------------------------------------------------------------------------------------------------------------------------------------------------------------------------------------------------------------------------------------------------------------------------------------------------------------------------------------------------------------------------------------------------------------------------------------------------------------------------------------------------------------------------------------------------------------------------------------------------------------------------------------------------------------------------------------------------------------------------------------------------------------------------------------------------------------------------------------------------------------------------------------------------------------------------------------------------------------------------------------------------------------------------------------------------------------------------------------------------------------------------------------------------------------------------------------------------------------------------------------------------------------------------------------------------------------------------------------------------------------------------------------------------------------------------------------------------------------------------------------------------------------------------------------------------------------------------------------------------------------------------------------------------------------------------------------------------------------------------------------------------------------------------------------------------------------------------------------------------------------------------------------------------------------------------------------------------------------------------------------------------------------------------------------------------------------------------------------------------------------------------------------------------------------------------------------------------------------------------------------------------------------------------------------------------------------------------------------------------------------------------------------------------------------------------------------------------------------------------------------------------------------------------------------------------------------------------------------------------------------------------------------------------------------------------------------------------------------------------------------------------------------------------------------------------------------------------------------------------------------------------------------------------------------------------------------------------------------------------------------------------------------------------------------------------------------------------------------------------------------------------------------------------------------------------------------------------------------AATTTTAATTCGTGCTGAATTAAGACATCCTGGGATATTTATTGGAAATGATCAAATTTATAATGTAATTGTAACAGCTCATGCTTTTATTATAATTTTTTTTATAGTTATACCTATTATAATTGGAGGGTTTGGAAATTGATTAGTACCTTTAATATTAGGAGCACCAGATATGGCATTCCCTCGAATAAATAATATAAGTTTTTGAATACTTCCTCCTTCATTAACTCTTCTTCTTTCAAGAAGTATAGTAGAAAATGGATCAGGAACAGGATGAACAGTTTATCCTCCTCTTTCTTCAGGAACTGCTCACGCTGGAGCTTCAGTAGATTTAACAATTTTTTCTCTTCACTTAGCAGGAGTATCTTCAATTTTAGGAGCAGTAAATTTTATTACTACTGTAATTAATATACGATCTTCAGGAATTACTTTAGACCGATTACCTTTATTTGTTTGATCAGTTGTAATTACAGCTGTATTATTACTTTTATCATTACCTGTTTTAGCAGGAGCTATTACTATACTATTAACAGATCGAAATTTAAATACTTCATTTTTTGATCCAATTGGAGGGGGGGACCCAATTTTATACCAACATTTATTTTGATTTTTTGGACATCCAGAAGTTTATATTTTAATTTTACCTGGATTTGGTATAATTTCTCATATTATTACTCAAGAAAGAGGAAAAAAGGAAACTTTTGGAACTTTAGGAATAATTTATGCTATACTAACCATTGGATT-----------------------------------------------------------------------------------------------------------------------------------------------------------------------------------------------------------------------------------------------------------------------------------------------------------------------------------------------------------------------------------------------------------------------------------------------------------------------------------------------------------------------------------------------------------------------------------------------------------------------------------------------------------------------------------------------------------------------------------------------------------------------------------------------------------------------------------------------------------------------------------------------------------------------------------------------------------------------------------------------------------------------------------------------------------------------------------------------------------------------------------------------------------------------------------------------------------------------------------------------------------------------------------------------------------------------------------ACAAG-TTGAACGCATATTGCACACCGTAC-AAC--A-GTACGATGTACACATTTTTGAGTGCCTATATTTATC--CATTCAACTG-TAC--GT---G--------------C---------GTGCGC-----------------------------GT---CCCGCC----------ACAGCGCTGGCGCGAGGACAGGCGCA-----------------------------------------------------------------CCACGTACGCGCAGT-GACGTTTTCCTGGGACGCCCC------------------CCC----GCC------------CT----CAGTAAAACGTTGAAGATAATCAG------------------------------GCG-CGCCCCTACCC-----------------GAGGGCGCG------GTTG-ATGGAATACATCCCC---TAGACCAACGCG-------------------------------------------------------------------------------------------------------------------------------------------------------------------------------------------------------------------------------------------------------------------------------CTTGG--TTA----TGT--------------------------TGTATTTCATCGGCAGGCCAGCCGG---------------------------CACCCACA-GGCGC----CACCCA-GTAG
Ae._'Diceromyia'_furcifer ----------------CCCATGCGGCGCTTGTTGGAGATGTCATAGATGCCGCCCTCGGCTTCGTAGTGCTCGCCACGGGTTCCACGGACCTGCAGGTTGTACTTGTCGGCGATGGATTCCAGCTTGGCGTAGTCGTTGGCCAGTTTCGGGACCTTGATRTGGAGCGAGGCGTGGATGGTGGTTCCCAGGTTGGTGGGGCAGAAGGTCAGGAAGCCGAGACGGTCGTGGTGCGAGAATGGGATGCGCTTCTCGATGTCGTTGACGGCGGTGACCAGACGGCGGTAGACCTGTCCCAGATCGCCACCCATCTGCATGGAGATGATGCGGAGGTGATCTTCCTCATTGCACCAGACCAGGAAGGTCTTGTTATCGTTGTGGTAGATACCACGTCCAGTTGGCCAGAAACGGCAAGCGTTGGCGGCCTGCAAGAAACGATCGCCCTCCTTGAACAGGAAGTGATCGTCGATCAGCTGCTGCTGGACGGCCTTGTCCATGCCGGTCAGTGGGTAGAACTTGCCCTTCAGCTCACCCTCCAGTCCGGACAGGGTGGRGGAAACCTTGTCTTCCATCTCCTTGTACTGGGCCTCGGTCAGGCACGGGTTGAATGGGTAGCCCTCCATCGAGCGACCGCAGCGGACGCGGGTCGACACGACAAACTCGCCGGTGGGGTCGACGTTGGAGAACGTGTCGACATCGCCAAAGTCACGCGGTGG---------------------------------GATCTGTCCGGTGCTGAGGCCGACGACCAGATCGGCAATGAAGGTGTCCTCGGTTTCGCCGGAACGATGCGACACCATGGTACCCCAACCGTTCTTCTTGGCCAGCAGGTGAGCGTTGATCGACTCGGTCACGGTACCGATCTGGTTGACCTTCAACAGAAGACAGTTGCAGGCCTTCTTCTCGACGGCAGTGGCAATACGTTTGGGGTTTGTCACGGTCAGATCGTCACCGACAATCTGAATGCTCGTGTTGGCAGTCATCTTGGCCCAGGCATCCCAGTGGTCCTGGTCGAAGGGATCCTCAATACTGACAATCGGGAAGTCCTTGATGAAGCCCTGATACATGCCTTCCAGCGCATCCGGGGTCAGCCAGGCGCTCTTGTCCGAGTCGGGATTCTTGAAGTCCAGATCGTACTTTCCGTCCTTGTGGAACTCYGACGCAGCAACATCCATACCGATCTCGACCTTGCCGGTGTAGCCGGCCTTGGCAATGGCATCCTGGATCAGGTTCAGGGCTTCCTTGTTTTCCAGAATGTTGGGGGCGAAACCACCCTCATCACCCACAGCGGTGGCATCCAGACCGAACTTGGCCTTGATGACGTTCTTCAGGTGATGGTACACCTCCGAACCGA-------------------------------------TGTTAGAGACTACCATGGTTGCAACGGGTAACGGGGAATCAGGGTTCGATTCCGGAGAGGGAGCCTGAGAAATGGCTACCACATCCAAGGAAGGCAGCAGGCGCGTAAATTACCCAATCCCGGCACGGGGAGGTAGTGACGAGAAATAACAATATAAGACTCTTTTATGACGTCTTATAATTGGAATGAGTTGAGCATAAATCCTTCAACAAGGATCAAGTGGAGGGCAAGTCTGGTGCCAGCAGCCGCGGTAATTCCAGCTCCACTAGCGTATATTAAAATTGTTGCGGTTAAAACGTTCGAAGTTTATTCTTGTCCAACACGGGTGCTACTCC-TAATGAT-GGCAGTAGGTCACTGGATTGTTGCGACTATAAGACTGGGTGCGCCCG-----TCGGTCCT-------------------------------------------------CGCGG-CCGGCGCGG--TCGTAGTGTGGCGC-TGATGCCTTTTATCGGGTGCAGTG---TTTCCGCAAGCCCAGCTGCTATTACCTTGAACAAATTAGAGTGCTCTAAGCAGGCTATCC-TACGGCCGAGAATAATCTTGCATGGAATAATGGAATATGACCTCGGTCTTAATATTCATTGGTTTGTAATCCAGATCAAGAGGTAATGATTAACAGAAGTAGTTGGGGGCATTAGTATTACGGCGCGAGAGGTGAAATTCGTAGACCGTCGTAAGACTAACTAAAGCGAAAGCATTTGCCATGGATGCTTTCATTAATCAAGAACGAAAGTTAGAGGATCGAAGGCGATTAGATACCGCCCTAGTTCTAACCGTAAACTATGCCAATTAGCAATTGGGAGACGCTACATTATGGTGCTCTCAGTAGCTTCCGGGAAACCAAAATTAGGTTCCGGGGGAAGTATGGTTGCAAAGTTGAAACTTAAAGGAATTGACGGAAGGGCACC-CCAGGAGTGACTCCTTCT-AAAGCTAAATATCACCACG-AGA-CCGAT-AGCGAACAAGTACCGTGAGGGAAAGTTGAAAAGCAC-TCTGAATAGAGAGTC-AAAAAGTACGTGAAACTGCCTAGGGCTCAAGCCCGTTGAACTCGATTATCC-GA-GCGGAGACATTCACCTGCGGT--TGGT-----CGG---C-------------------GACG--GCA--GACCGCAGGGCACTTGTCT-TTCGCGTT-------------TACAAGAGGACACTGCGATCCATTACGAAACAGCTTTC-GC----GTC--------------GCR---AGA----CGCA---AGGTCGCCCGACAG-TTGCC-CCTTGGTGC------TGGTTGCTTGCCCCACAGTAGCGACGCTCAG-TTCTGAAGGCCTGTGCCGCGAGCTGGGG-CTTACT-GCACGTGGTGTT--------T-GCAGTCGGGCGCGTGATGGATTTCCG-CGTACACC--GG-----------------TGGCCTTCCCGTA-TAGGGCCG--------CCGGACTGTCGATC-GGCAGTGAAAGAATCGAGGTACCTTCGGGACCCGTCTTGAAACACGGACCAAGAAGTCTATCTTGCGCGCAAGCCAATGGTCGT-CCT-CCGGAGCACCAAAGGCGCAGAAAACATAACTTGA---G--------------TTGTGCGGGATTACGGGCGCGGCTCTCTGC-TCGTCCCTCCATCCCCGGGTGTTGT-AACCGGCATGCGGCTA-CCGGT-------G--GCCTCG-------------------------GCCCCGGCACCGTGCCACAACATACCGTGAGTGTGCAGGATGTGACCCGAAAGATGGTGAACTATGCCTGATCAGGTTGAAGTCAGGGGAAACCCTGATGGAGGACCGAAGCAGTTCTGACGTACTTTATATTTCATTTTTGGTATTTGATCTGGAATAGTGGGAACTTCCCTAAGTATGTTAATTCGAACTGAATTAAGCCATCCGGGGATATTTATTGGAAATGATCAAATTTATAATGTTATTGTAACTGCTCATGCTTTTATTATAATTTTTTTTATAGTTATACCAATCATAATTGGAGGATTTGGTAATTGATTAGTACCTTTAATATTAGGAGCTCCCGATATAGCTTTCCCACGAATAAATAATATAAGTTTTTGAATATTACCCCCTTCTTTAACTCTGCTACTATCAAGTTCAATAGTTGAAACTGGGGCCGGAACTGGATGAACTGTTTACCCTCCCCTATCTTCTGGAACAGCTCACGCTGGAGCCTCAGTCGATTTAGCTATTTTTTCTCTTCACTTAGCAGGAATTTCTTCTATTTTAGGAGCAGTCAATTTTATTACAACTGTAATTAATATACGGTCATCAGGAATTACTCTTGATCGATTGCCTTTATTTGTGTGATCAGTAGTAATTACTGCAATTCTTTTACTCTTATCCTTACCAGTTCTTGCTGGAGCTATTACTATACTTTTAACAGACCGAAACTTAAATACTTCATTTTTTGACCCTACCGGTGGAGGAGACCCAATTTTATACCAACATCTATTTTGATTTTTTGGTCACCCTGAAGTTTATATTTTAATTCTTCCAGGATTTGGAATAATTTCTCACATTATTTCTCAAGAAAGAGGTAAAAAGGAAACATTTGGAACTTTAGGAATAATTTATGCTATATTAACTATTGGATTACTAGGATTTATTGTTTGAGCTCACCATATATTCACTGTTGGAATAGATGTTGACACTCGAGCTTATTTTACATCAGCTACTATGATTATTGCTGTCCCTACAGGAATTAAAATTTTTAGTTGATTAGCTACTCTTCACGGAACACAATTCACCTATAGCCCAGCTCTTCTTTGAGCCCTTGGATTTGTATTTTTATTTACAGTAGGAGGATTAACAGGAGTAATTTTAGCAAACTCATCTATTGATATTGTTCTTCATGATACATATTATGTAGTAGCTCATTTTCACTACGTTTTATCAATAGGAGCTGTATTTGCAATTATAGCAGGATTTGTTCACTGATACCCGTTATTAACAGGATTATCAATAAATTCAGTTTGATTAAAAATTCAATTTACTATAATATTTATTGGAGTAAATATAACTTTCTTTCCTCAACACTTTCTTGGACTAGCAGGAATACCTCGCCGATACTCTGATTTTCCAGACAGTTATTTAGCCTGAAATATTGTTTCATCCTTAGGAAGAACAATTTCTATATTTGCTATTATCTTTTTTTTATTTATTATTTGAGAAAGTATAAGTTCTCAACGAACTCTTCTA---------------------CAAAATAGATTTTCTCCTTTAATAGAACAATTAAATTTTTTCCATGATCACACCCTTTTAATTTTAATTATAATTACTGTTATAATTACTTATATTATACTCAGATTATTATTCAATAAATTTACTAATCGATATCTATTACATGGACAAACAATTGAAATTATTTGAACAATTTTACCTGCATTAATTTTAATATTTATTGCTTTCCCATCTTTACGTCTTTTATATTTAATAGATGAAATTAACTCCCCTTTAATTACTTTAAAAACTATTGGTCATCAATGATACTGAAGTTATGAATATGCAAACTTTTTAAATTTAGAATTTGATTCTTATATAATTCCTACAAATGAATTAAATATAAATAGATTCCGTTTATTAGATGTAGACAATCGAATTATTTTACCTATTAACAATCAAATTCGAATTTTAGTTACTGCAACTGACGTTATTCATTCATGAACAGTCCCATCTTTAGGAGTAAAGATTGATGCAACTCCTGGACGATTAAATCAAACAAATTTTTTAATTAACCAACCAGGTCTATTCTTTGGACAATGCTCAGAAATCTGTGGGGCCAACCATAGTTTTATACCAATTGTA--------------------------------------------------------------------------------------------------------------------------------------------------------------------------------------------------------------------------------------------------------------------------------------------------------------------------------------------------------------------------------------------------------------------------------------------------------------------------------------------------------------------------------------------------------------------------------------------------------------------------------------------------------------------------------------------------------------------------------------------------------------------------------------------------------------------------------------------------------------------------------------------------------------------------------------------------------------------------
Ae._'Diceromyia'_taylori CTGGTACTCGGTCAGACCCATGCGGCGCTTGTTGGAGATGTCATAGATGCCGCCCTCGGCTTCGGAGTGCTCGCCACGGGTTCCACGGACCTGCAGGTTGTACTTGTCGGCGATGGATTCCAGCTTGGCGTAGTCCTTGGCCAGTTTCGGGACCTTGATGTGGACCGAGGCGCGGATGGTGGTTCCCAGGTTGGTCGGGCAGAAGGTCAGGAAGCCGAGACGGTCGTGGTGCGAGAATGGGATGCGCTTCTCGATGTCGTTGACGGCGGTGACCAGACGGCGGTAGACCTGTCCCAGATCGCCACCCATCTGCATGGAGATGATGCGGAGGTGATCTTCCTCATTGCACCAGACCAGGAAGGTCTTGTTATCGTTGTGGTAGATACCACGTCCAGTTGGCCAGAAACGGCAAGCGTTGGCGGCTTGCAGGAAACGATCGCCCTCCTTGAACAGGAAGTGATCGTCGATGAGCTGCTGCTGGACGGCCTTGTCCATGCCGGTCAGTGGGTAGAACTTGCCCTTCAGCTCACCCTCCATTCCGGACAGGGTGGAGGAAACCTTGTCTTCCATCTCCTTGTACTGGGCCTCGGTCAGGCACGGGTTGAATGGGTAGCCCTCCATCGAGCGACCGCAGCGGACGCGGGTCGACACGAYRTACTCGCCGGTGGGGTCGACGTTCGAGAACGTGTCGACATCGCCAAAGTCACGGGGCGGCAGACGCTCCGATCGGCACGGAGCGCCGGTCTTGATCTGTCCGGTGCTGAGGCCAACGACCAGATCAGCAATGAAGGTGTCCTCGGTTTCGCCGGAACGATGCGAAACCATGGTACCCCAACCGTTCTTCTTGGCCAGCAGGTGAGCGTTGATTGACTCGGTCACGGTACCGATCTGGTTGACCTTCAGCAGAAGACAGTTGCAGGCCTTCTTCTCGACGGCAGTGGCAATGCGTTTCGGGTTGGTCACGGTGAGATCGTCACCGACGATCTGAATGCTCGTGTTGGCAGTCATCTTGGCCCAGGCATCCCAGTGGTCCTGGTCGAAGGGATCCTCAATACTGACAATCGGGAAGTCCTTGATGAAGCCCTGGTACATGCCTTCCAGCGCATCCGGGGTCAGCCAGGCGCTCTTGTCCGAGTTGGGATTCTTGAAGTCCAGATCGTACTTTCCGTCCTTGTGGAACTCGGACGCAGCTACATCCATACCGATCTCGACCTTGCCGGTGTAGCCGGCTTTGGCAATGGCATCCTGGATCAGGTTCAGGGCTTCCTTGTTTTCCAGAATGTTGGGGGCGAAACCACCCTCATCACCCACAGCGGTCGCATCCAGACCGAACTTGGCCTTGATGACGTTCTTCAGGTGATGGTACACCTCCGAACCGATCTTCATGGCCTCAGTGAAGGACGACGCACCAGTCGGTATAGAGGACTACCATGGTTGCAACGGGTAACGGGGAATCAGGGTTCGATTCCGGAGAGGGAGCCTGAGAAATGGCTACCACATCCAAGGAAGGCAGCAGGCGCGTAAATTACCCAATCCCGGCACGGGGAGGTAGTGACGAGAAATAACAATATAAGACTCTTTTATGACGTCTTATAATTGGAATGAGTTGAGCATAAATCCTTCAACAAGGATCAAGTGGAGGGCAAGTCTGGTGCCAGCAGCCGCGGTAATTCCAGCTCCACTAGCGTATATTAAAATTGTTGCGGTTAAAACGTTCGAAGTTTATTCTTGTCCAACACGGGTGCTACTCC-TAATGAT-GGCAGTAGGTCACTGGATTGTTGCGACTATAAGACTGGGTGCGCCCG-----TCGGTCCT-------------------------------------------------CGCGG-CCGGCGCGG--TCGTAGTGTGGCGC-TGATGCCTTTCATCGGGTGCAGTG---TTTCCGCAAGCCCAGCTGCTATTACCTTGAACAAATTAGAGTGCTCTAAGCAGGCTATCC-TACGGCCGAGAATAATCTTGCATGGAATAATGGAATATGACCTCGGTCTTAATATTCATTGGTTTGTAATCCAGATCAAGAGGTAATGATTAACAGAAGTAGTTGGGGGCATTAGTATTACGGCGCGAGAGGTGAAATTCGTAGACCGTCGTAAGACTAACTAAAGCGAAAGCATTTGCCATGGATGCTTTCATTAATCAAGAACGAAAGTTAGAGGATCGAAGGCGATTAGATACCGCCCTAGTTCTAACCGTAAACTATGCCAATTAGCAATTGGGAGACGCTACATTATGGTGCTCTCAGTAGCTTCCGGGAAACCAAAATTAGGTTCCGGGGGAAGTATGGTTGCAAAGTTGAAACTTAAAGGAATTGACGG-AGGGCACCACCAGGAGTGACTCCTTCT-AAAGCTAAATATCACCACG-AGA-CCGAT-AGCGAACAAGTACCGTGAGGGAAAGTTGAAAAGCAC-TCTGAATAGAGAGTC-AAAAAGTACGTGAAACTGCCTAGGGCTCAAGCCCGTTGAACTCGATTATCC-GA-GCGGAGACATTCACCTGCGGT--TGGT-----CGG---C-------------------GACG--GCA--GACCGCAGGGCACTTGTCT-TTCGCGTT-------------TACAAGAGGACACTGCGATCCATTACGAAACAGCTTTC-GC----GTC--------------GCA---AGA----CGCA---AGGTCGCCCGACAG-TTGCC-CCCTGGTGC------TGGTTGCTTGCCCCACAGTAGCGACGCTCAG-TTCTGAAGGCCTGTGCCGCGAGCTGGGG-CTTACT-GCACGTGGTGTT--------T-GCAGTCGGGCGCGTGATGGATTTCCG-CGTACACC--GG-----------------TGGCCTTCCCGCA-TAGGGCCG--------CCGGACTGTCGATC-GGCAGTGAAAGAATCGAGGTACCTTCGGGACCCGTCTTGAAACACGGACCAAGAAGTCTATCTTGCGCGCAAGCCAATGGTCGT-CCT-CCGGAGCACCAAAGGCGCAGAAAACATAACTTGA---G--------------TTGTGCGGGATTACGGGCGCGGCTCTCTGC-TCGTCCCTCCATCCCCGGGTGTTGT-AACCGGCATGCGGCTA-CCGGT-------G--GCTTCG-------------------------GCCCCGGCACCGTGCCACAACATACCGTGAGTGTGCAGGATGTGACCCGAAAGATGGTGAACTATGCCTGATCAGGTTGAAGTCAGGGGAAACCCTGATGGAGGACCGAAGCAGTTCTGACGTACCTTATACTTTATTTTAGGAATCTGATCAGGTATAATTGGAACTTCTTTAAGTATATTAATTCGAACTGAATTAAGTCACCCAGGAATATTTATTGGAAATGACCAGATTTATAATGTTATTGTAACTGCCCATGCCTTCATTATAATTTTTTTTATAGTAATACCAATTATAATTGGAGGATTCGGAAATTGATTAGTGCCTTTAATACTAGGAGCCCCTGATATAGCCTTTCCACGAATAAATAATATAAGTTTTTGAATATTACCCCCATCTTTAACTTTACTTTTATCCAGATCTATAGTAGAAACTGGTGCTGGGACAGGTTGAACAGTATACCCGCCCCTATCTTCTGGGGTAGCTCACGCTGGAGCCTCCGTTGATTTAGCTATTTTTTCTCTTCATCTCGCAGGAATCTCTTCTATTTTAGGGGCAGTAAATTTTATTACAACTGTAATTAATATACGATCATCAGGAATTACCCTTGATCGTCTTCCTTTATTTGTCTGATCTGTAGTAATTACTGCTATTCTTCTACTTTTATCCTTACCCGTGTTAGCTGGTGCTATTACTATACTTTTAACAGATCGAAACTTAAATACTTCATTTTTTGACCCTGCCGGAGGGGGAGACCCTATTTTATACCAACATTTATTTTGATTTTTCGGACACCCTGAAGTATATATTCTAATTTTACCGGGATTTGGAATAATTTCACATATTATTTCTCAAGAAAGAGGTAAAAAGGAAACTTTTGGAACTCTAGGAATAATTTATGCTATATTAACAATTGGTTTATTAGGTTTTATTGTTTGAGCACATCACATATTTACAGTTGGTATAGATGTTGATACCCGAGCTTATTTCACTTCAGCTACAATAATTATTGCTGTTCCTACAGGAATTAAAATTTTTAGTTGATTAGCCACCCTTCATGGAACCCAATTTACATATAGTCCCGCTCTTATATGAAGTCTCGGATTCGTTTTTTTATTTACTGTAGGAGGTTTAACTGGAGTAGTACTTGCTAATTCATCTATTGATATTGTCCTTCATGATACTTATTATGTAGTCGCTCATTTTCACTATGTTTTATCTATAGGAGCTGTTTTTGCTATTATAGCAGGATTTATCCATTGATACCCTTTATTAACTGGATTATCAATAAACCCAATATGACTAAAAATACAATTTACAATAATATTTATTGGGGTAAATTTAACATTTTTCCCGCAACATTTTTTAGGTTTAGCAGGAATACCCCGACGATACTCAGATTTTCCTGATAGTTATCTAACTTGAAATATTATTTCATCTTTAGGAAGAACAATTTCTATATTCGCTATTATTTTCTTCTTATTTATTATCTGAGAAAGCTTAAGTTCACAACGAACTCTTTTA---------------------CAAAATAGACTTTCTCCTCTGATAGAACAATTAAATTTTTTTCATGATCATACTCTTTTAATTTTAATTATAATTACTATTATAATTGCTTATATTATACTCAGACTTTTATTTAATAAATTTACTAACCGATATTTATTACACGGGCAACTAATTGAAATTATTTGAACTATTTTACCCGCATTAATTTTAATATTTATTGCCTTCCCATCTTTACGTCTCTTATATTTAATAGATGAAATCAACTCCCCCTTAATCACTTTAAAAGCCATCGGGCATCAATGATATTGAAGCTATGAATATGCCAATTTTTTAAATCTAGAATTTGATTCTTATATAATTCCCACAAATGAATTAACTACAAACAGATTCCGTTTATTAGACGTGGATAACCGTATTATCTTGCCTATAAACAATCAAATTCGAATTTTAATTACTGCTACCGATGTAATTCATTCATGAACTATTCCCTCTCTAGGAGTAAAGGTTGACGCAACCCCAGGTCGACTTAATCAAACTAATTTTTTTATTAATCAACTTGGACTATTTTTTGGACAATGTTCAGAAATTTGTGGAGCTAATCATAGTTTTATACCAATTGTA--------------------------------------------------------------------------------------------------------------------------------------------------------------------------------------------------------------------------------------------------------------------------------------------------------------------------------------------------------------------------------------------------------------------------------------------------------------------------------------------------------------------------------------------------------------------------------------------------------------------------------------------------------------------------------------------------------------------------------------------------------------------------------------------------------------------------------------------------------------------------------------------------------------------------------------------------------------------------
Ae._'Danielsia'_albotaeniatus ----------------------------------------------------------------------------------------------------------------------------------------------------------------------------------------------------------------------------------------------------------------------------------------------------------------------------------------------------------------------------------------------------------------------------------------------------------------------------------------------------------------------------------------------------------------------------------------------------------------------------------------------------------------------------------------------------------------------------------------------------------------------------------------------------------------------------------------------------------------------------------------------------------------------------------------------------------------------------------------------------------------------------------------------------------------------------------------------------------------------------------------------------------------------------------------------------------------------------------------------------------------------------------------------------------------------------------------------------------------------------------------------------------------------------------------------------------------------------------------------------------------------------------------------------------------------------------------------------------------------------------------------------------------------------------------------------------------------------------------------------------------------------------------------------------------------------------------------------------------------------------------------------------------------------------------------------------------------------------------------------------------------------------------------------------------------------------------------------------------------------------------------------------------------------------------------------------------------------------------------------------------------------------------------------------------------------------------------------------------------------------------------------------------------------------------------------------------------------------TCCTTCT--AAGCTAAATATCACCACG-AGA-CCGAT-AGCGAACAAGTACCGTGAGGGAAAGTTGAAAAGCAC-TCTGAATAGAGAGTC-AAAAAGTACGTGAAACTGCCTAGGGCTCAAGCCCGTTGAACTCGATTATCC-GA-GCGGAGACATTCACCTGCGGT--TGGC-----CGC--CC-------------------GCCG--GCA--GGCCGCAGGGCACTTGTCT-CCCGCG--------------TCACACGAGGACATTGCGATCCATTACGAAACAGCTTCC-GC----GTC--------------GCA---AGA----CGCA---AGGTCGCCCGACAG-TTGCC-CCTTGGTGC------CGGTTGCTTGCCCCACAGTAGCGACGCTCAG-TTCTGAAGGCCTGTGCCGCGAGGTGGGG-CTTACT-GCACGTGGTG------------GCAGTCGGGCGCGTGATGGATTTCCG-CGCACACC--GT-----------------CGGTCTTCCCGCA-ACGGGCCG--------GCGGACTGTCGATC-GGCAATGATAAAATCGAGGTACCTCCGGGACCCGTCTTGAAACACGGA????????????????????????????ATGGTCGT-CCT-CCGGAA-ACCAAAGGCGCAAAAAACATAACTTGA---G--------------TTGTGCGGGATTACGGGCGCGGCTCTCTGCAGCGTCCCTCCATCCCCGGGTGTTGT-AACCGGCATGCGGTGG-A-----------ACGCCCCC--------------------------GGGCCTCCACCGTGCCACAACATACCGTGAGTGTGCAGGATGTGACCCGAAAGATGGTGAACTATGCCTGATCAGGTTGAAGTCAGGGGAAACCCTGATGGAGGACCGAAGCAGTTCTGACGT------------------GGA-TTTGATCAGGAATAATTGGAACATCTCTAAGAGTATTAATTCGTGCTGAATTAAGTCAACCAGGAGTATTTATTGGAAATGATCAAATTTATAATGTTATTGTAACAGCTCATGCATTTATCATAATTTTTTTTATAGTAATACCAATTATAATTGGAGGATTTGGAAATTGATTAGTACCTTTAATATTAGGAGCTCCAGATATAGCATTTCCTCGAATAAATAATATAAGTTTCTGAATACTACCTCCTTCCTTAACTCTCCTCCTTTCGAGTAGTATAGTTGAAAATGGATCAGGAACAGGGTGAACCGTTTATCCTCCACTTTCTTCAGGAACAGCTCATGCAGGAGCTTCAGTAGATTTAACAATTTTTTCTCTTCATTTAGCTGGAGTATCATCAATTTTAGGAGCAGTAAATTTTATTACCACTGTAATTAATATACGATCTTCAGGAATTACATTAGACCGATTACCTTTATTTGTATGATCAGTTGTAATTACAGCAGTATTATTACTTTTATCTTTACCTGTTCTAGCAGGAGCTATTACTATACTTTTAACTGATCGAAATTTAAATACATCATTTTTTGACCCTATTGGAGGTGGAGATCCAATTTTATATCAACATTTATTTTGATTTTTTGGTCAC---------------------------------------------------------------------------------------------------------------------------------------------------------------------------------------------------------------------------------------------------------------------------------------------------------------------------------------------------------------------------------------------------------------------------------------------------------------------------------------------------------------------------------------------------------------------------------------------------------------------------------------------------------------------------------------------------------------------------------------------------------ACATGAGCAAATTTAGGACTTCAAGATAGTACCTCTCCTTTAATAGAACAATTAAACTTTTTTCATGATCATACTCTTTTAATTTTAATTATAATTACTGCTTTAATTGCTTATATTATATTTATATTATTCTTTAATAAATTTACTAATCGATATCTACTTCATGGTCAAACAATTGAAATTATTTGAACAATTTTACCCGCAATTATTTTAATATTTATTGCTTTCCCATCATTACGATTATTATACTTAATAGATGAAATTAATTCTCCCTTAATTACTTTAAAAGCTATTGGTCATCAATGATACTGAAGTTATGAATATTCTAACTTCTTAAATTTAGAATTTGACTCTTACATAATTCCTACAAATGAATTAGATACTAATGGATTTCGATTATTAGATGTAGATAATCGAATTATTTTACCAATAAATAATCAAATTCGAATTTTAGTAACTGCGACTGATGTAATTCATTCATGAACTGTTCCTTCCCTTGGTGTAAAAATTGATGCAACACCAGGACGATTAAATCAAACTAATTTTTTAATTAACCAACCTGGATTATTTTTTGGTCAATGTTCAGAAATTTGTGGAGCAAATCATAGTTTTATACCAATTGTAATTGAAAGAATTCCTATAAATTACTTTATTAAATGAATTTCTTCTCAAATAAATT-------------------------------------------------------------------------------------------------------------------------------------------------------------------------------------------------------------------------------------------------------------------------------------------------------------------------------------------------------------------------------------------------------------------------------------------------------------------------------------------------------------------------------------------------------------------------------------------------------------------------------------------------------------------------------------------------------------------------------------------------------------------------------------------------------------------------------------------------------------------------------------------------------------------
Ae._'Downsiomyia'_albolateralis --------------------------------------------------------------------------------------------------------------------------------------------------------------------------------------------------------------------------------------------------------------------------------------------------------------------------------------------------------------------------------------------------------------------------------------------------------------------------------------------------------------------------------------------------------------------------------------------------------------------------------------------------------------------------------------------------------------------------------------------------------------------------------------------------------------------------------------------------------------------------------------------------------------------------------------------------------------------------------------------------------------------------------------------------------------------------------------------------------------------------------------------------------------------------------------------------------------------------------------------------------------------------------------------------------------------------------------------------------------------------------------------------------------------------------------------------------------------------------------------------------------------------------------------------------------------------------------------------------------------------------------------------------------------------------------------------------------------------------------------------------------------------------------------------------------------------------------------------------------------------------------------------------------------------------------------------------------------------------------------------------------------------------------------------------------------------------------------------------------------------------------------------------------------------------------------------------------------------------------------------------------------------------------------------------------------------------------------------------------------------------------------------------------------------------------------------------------------------------ACTCCTTCT--AAGCTAAATATCACCACG-AGA-CCGAT-AGCGAACAAGTACCGTGAGGGAAAGTTGAAAAGCAC-TCTGAATAGAGAGTC-AAAAAGTACGTGAAACTGCCTAGGGCTCAAGCCCGTTGAACTCGATTATCC-GA-GCGGAGACATTCACCTGCGGT--TGGC-----CGG---T-------------------CACG--GCA--CGCCGCAGGGCACTTGTCT-CCCGCG---------------TTCACGAGGACATTGCGATCCATTACGAAACAGCTTTC-GC----GTC--------------GCA---AGA----CGCA---AGGTCGCCCGACAG-TTGCC-CCTTGGTGC------CGGTTGCTTGCCCCACAGTAGCGACGCTCAG-TTCTGAAGGCCTGTGCCGCGAGGTGGGG-CTTACT-GCACGTGGTGTT--------T-GCAGTCGGGCGCGTGATGGATTTCCG-CGTACACC--GC-----------------CGGTCTTCCCGCA-ACGGGCCG--------GCGGACTGTCGATC-GGCAATGATAAAATCGAGGTACCTCCGGGACCCGTCTTGAAACACGGA????????????????????????????ATGGTCGT-CCT-CCGGAACACCAAAGGCGCAAAAAACATAACTTGA---G--------------TTGTGCGGGATTACGGGCGCGGCTCTCTGCAGCGTCCCTCCATCCCCGGGTGTTGT-AACCGGCATGCGGTGG-G-----------GTGCCCTC--------------------------GGGCCCTCACCGTGCCACAACATACCGTGAGTGTGCAGGATGTGACCCGAAAGATGGTGAACTATGCCTGATCAGGTTGAAGTCAGGGGAAACCCTGATGGAGGACCGAAGCAGTTCTGACGT------------------GG-GTTTGATCTGGAATAATTGGAACATCACTAAGTATTTTAATTCGTGCTGAATTAAGTCAACCAGGAGTGTTTATTGGAAACGATCAAATTTATAATGTAATTGTAACTGCTCATGCCTTTATTATAATTTTTTTTATAGTAATACCAATTATAATTGGTGGATTTGGAAATTGATTAGTACCTTTAATATTAGGAGCTCCTGATATAGCTTTCCCTCGAATAAATAATATAAGTTTCTGAATACTTCCCCCATCATTAACTTTACTACTTTCGAGTAGTATAGTAGATAATGGATCAGGAACTGGATGGACCGTTTATCCTCCTCTATCTTCTGGAACAGCTCATGCTGGGGCTTCAGTTGATCTAACAATTTTTTCTCTCCATTTAGCAGGAGTATCTTCAATCTTAGGAGCAGTAAATTTTATTACTACTGTAATTAATATACGATCTGCAGGAATTACTTTAGACCGATTACCTTTATTTGTTTGATCTGTTGTAATTACTGCTGTATTATTACTTTTATCTCTACCTGTTTTAGCTGGAGCTATTACTATATTATTAACTGACCGAAATCTAAATACCTCATTTTTCGACCCAATCGGAGGAGGAGACCCCATTTTATATCAACATTTATTTTGATTTTTTGGT------------------------------------------------------------------------------------------------------------------------------------------------------------------------------------------------------------------------------------------------------------------------------------------------------------------------------------------------------------------------------------------------------------------------------------------------------------------------------------------------------------------------------------------------------------------------------------------------------------------------------------------------------------------------------------------------------------------------------------------------------------ACATGAGCAAATTTAGGTCTACAAGATAGTATATCTCCTTTAATAGAACAATTAAATTTTTTCCATGATCATACTCTTTTAATTTTAATTATAATTACTGTATTAATTGCTTATATTATATTTATATTATTTTTCAATAAATTTACTAATCGATATTTACTTCATGGACAAACAATTGAAATTATTTGAACTATTCTACCCGCAATTATTCTTATATTTATTGCTTTTCCTTCTTTACGTTTATTATATTTAATAGATGAAATTAATTCACCATTAATTACTTTAAAAGCTATTGGCCACCAATGATACTGAAGATATGAATATTCAAATTTTTTAAATTTAGAATTTGATTCATATATAATTCCTACAAATGAATTAAATATTGATGGATTTCGACTTTTAGATGTTGATAATCGAATTATTCTTCCAATAAATAATCAAATTCGAATTTTAGTAACTGCTACTGATGTAATTCATTCATGAACAATTCCCTCTTTAGGAGTAAAAATTGATGCCACACCTGGTCGATTAAATCAAACTAACTTTCTAATTAATCAATCAGGATTATTTTATGGACAATGTTCAGAAATTTGTGGAGCAAATCATAGTTTTATACCTATTGTAATTGAAAGTATCCCCATAAATTATTTTATTAAATGAATTTCTTCACAAGTAAATT-------------------------------------------------------------------------------------------------------------------------------------------------------------------------------------------------------------------------------------------------------------------------------------------------------------------------------------------------------------------------------------------------------------------------------------------------------------------------------------------------------------------------------------------------------------------------------------------------------------------------------------------------------------------------------------------------------------------------------------------------------------------------------------------------------------------------------------------------------------------------------------------------------------------
Ae._'Downsiomyia'_nipponicus --------------------------------------------------------------------------------------------------------------------------------------------------------------------------------------------------------------------------------------------------------------------------------------------------------------------------------------------------------------------------------------------------------------------------------------------------------------------------------------------------------------------------------------------------------------------------------------------------------------------------------------------------------------------------------------------------------------------------------------------------------------------------------------------------------------------------------------------------------------------------------------------------------------------------------------------------------------------------------------------------------------------------------------------------------------------------------------------------------------------------------------------------------------------------------------------------------------------------------------------------------------------------------------------------------------------------------------------------------------------------------------------------------------------------------------------------------------------------------------------------------------------------------------------------------------------------------------------------------------------------------------------------------------------------------------------------------------------------------------------------------------------------------------------------------------------------------------------------------------------------------------------------------------------------------------------------------------------------------------------------------------------------------------------------------------------------------------------------------------------------------------------------------------------------------------------------------------------------------------------------------------------------------------------------------------------------------------------------------------------------------------------------------------------------------------------------------------------------------ACTCCTTCT-AAAGCTAAATATCACCACG-AGA-CCGAT-AGCGAACAAGTACCGTGAGGGAAAGTTGAAAAGCAC-TCTGAATAGAGAGTC-AAAAAGTACGTGAAACTGCCTAGGGCTCAAGCCCGTTGAACTCGATTATCC-GA-GCGGAGACATTCACCTGCGGT--TGGC-----CGG---T-------------------CGCG--GCA--CGCCGCAGGGCACTTGTCT-CCCGCG---------------TTCACGAGGACATTGCGATCCATTACGAAACAGCTTTC-GC----GTC--------------GCA---AGA----CGCA---AGGTCGCCCGACAG-TTGCC-CCTTGGTGC------CGGTTGCTTGCCCCACAGTAGCGACGCTCAG-TTCTGAAGGCCTGTGCCGCGAGGTGGGG-CTTACT-GCACGTGGTGTT--------T-GCAGTCGGGCGCGTGATGGATTTCCG-CGTACACC--GC-----------------CGGCCTTCCCGYA-TGGGGCCG--------GCGGACTGTCGATC-GGCAATGATAAAATCGAGGTACCTCCGG--------------------------------------------------------------------------------------------------------------------------------------------------------------------------------------------------------------------------------------------------------------------------------------------------------------------------------------------------------------------ACATTATATTTTATTTTTGGAGTTTGATCTGGAATAATTGGAACATCATTAAGAATTTTAATTCGTGCTGAATTAAGCCAACCAGGAGTTTTTATTGGTAATGACCAAATTTATAATGTAATTGTTACAGCTCATGCATTTATTATAATTTTCTTTATAGTAATACCTATTATAATTGGAGGATTCGGAAATTGACTAGTCCCTTTAATATTAGGAGCCCCTGATATAGCATTTCCTCGAATAAATAATATAAGCTTTTGAATATTACCTCCATCACTAACTTTATTACTTTCAAGTAGTATAGTAGATAATGGATCAGGGACTGGATGAACTGTTTACCCCCCTTTATCATCAGGTACCGCGCATGCTGGTGCTTCAGTTGACTTAACAATTTTTTCCCTTCATTTAGCCGGAGTATCATCAATTTTAGGAGCAGTAAATTTTATTACTACTGTTATTAATATACGATCTTCAGGAATTACTTTAGATCGATTACCCTTATTTGTATGATCTGTAGTTATTACAGCTATCTTATTACTTTTATCATTACCAGTTTTAGCAGGAGCAATTACTATATTACTAACTGACCGAAAYTTAAATACTTCATTTTTTGACCCAATTGGAGGAGGAGACCCTATTTTATACCAACATTTATTT??????????????????????????????????????????GGATTCGGTATAATTTCTCATATTATTACTCAAGAAAGAGGAAAAAAGGAAACATTTGGAACACTTGGAATAATTTATGCAATATTAACAATTGGTTTATTAGGATTTATTGTATGAGCCCACCATATATTTACAGTTGGTATAGATGTTGATACTCGAGCATATTTTACATCTGCTACAATAATTATTGCTGTACCAACTGGAATTAAAATTTTTAGTTGATTAGCTACTCTTCATGGGTCACAATTAACATATAGCCCCGCTTTACTTTGATCTTTAGGATTTGTATTTTTATTTACAGTAGGAGGATTAACAGGAGTAGTTCTTGCTAATTCATCAATTGATATTGTATTACATGATACTTATTATGTAGTTGCTCATTTTCATTATGTTTTATCTATAGGAGCAGTCTTTGCTATTATAGCAGGGTTTATTCATTGATACCCCCTATTAACAGGATTAGTAATAAATCCTTCATGATTAAAGGGACAATTCATTATAATATTTATTGGAGTTAATTTAACATTTTTCCCTCAACATTTTCTCGGTTTAGCAGGTATACCTCGACGATATTCAGACTTTCCAGATAGCTATTTAACTTGAAATATTATTTCTTCATTAGGGAGAACTATTTCTTTATTTGCTATTGTATTTTTTATATTTATTATTTGAGAAAGTATAATTACTCAACGTACACCTTCT-------------------------------------------------------------------------------------------------------------------------------------------------------------------------------------------------------------------------------------------------------------------------------------------------------------------------------------------------------------------------------------------------------------------------------------------------------------------------------------------------------------------------------------------------------------------------------------------------------------------------------------------------------------------------------------------------------ACAAG-TTGAACGCATATTGCACATCGTAC-AAC--A-GTACGATGTACACATTTTTGAGTGCCTATATTTATC--CATTCAACTG-TAC--GT---G--------------T---------ATGCGC-----------------------------GT---TTCACT-------------------CCGGGTGGACAGGCGCATGG-CCA-------GCA------------------------------------G-----------GCACGTATGCGTAGT-GATGTTTTCCC-GCG----CC------------------TTC----GGTG-----------GC----CGGTAAAACGTTGAAGATAGTCAG------------------------------GCA-CGGCCGC-----------------------CGCCGTG------GTTG-AT-GAATACATCCCA---TAGACCGCAGCG-----------------------------------------------------------------------------------------------------------------------------------------------------------------------------------------------------------------------------------------------------------------------CCTCC---GCCGG--TTA----TGT--------------------------TGTATTCCATCACTG---------------------------------------ATA-GATAT-ATA---CCCCCA-GTAG
Ae._'Downsiomyia'_nishikawai -----------------------------------------------------------------------------------------------------------------------------------------------------------------------------------------------------------------------------------------------------------------------------------------------------------------------------------------------------------------------------------------------------------------------------------------------------------------------------------------------------------------------------------------------------------------------------------------------------------------------------------------------------------------------------------------------------------------------------------------------------------------------------------------------------------------------------------------------------------------------------------------------------------------------------------------------------------------------------------------------------------------------------------------------------------------------------------------------------------------------------------------------------------------------------------------------------------------------------------------------------------------------------------------------------------------------------------------------------------------------------------------------------------------------------------------------------------------------------------------------------------------------------------------------------------------------------------------------------------------------------------------------------------------------------------------------------------------------------------------------------------------------------------------------------------------------------------------------------------------------------------------------------------------------------------------------------------------------------------------------------------------------------------------------------------------------------------------------------------------------------------------------------------------------------------------------------------------------------------------------------------------------------------------------------------------------------------------------------------------------------------------------------------------------------------------------------------------------------------------------------------------------------------------------------------------------------------------------------------------------------------------------------------------------------------------------------------------------------------------------------------------------------------------------------------------------------------------------------------------------------------------------------------------------------------------------------------------------------------------------------------------------------------------------------------------------------------------------------------------------------------------------------------------------------------------------------------------------------------------------------------------------------------------------------------------------------------------------------------------------------------------------------------------------------------------------------------------------ACATTATATTTTATTTTTGGAGTTTGATCTGGAATAATTGGAACATCGTTAAGAATTTTAATTCGTGCTGAATTAAGCCAACCAGGAGTATTTATTGGTAACGATCAAATTTATAATGTAATTGTGACAGCTCATGCATTTATTATAATTTTTTTTATAGTAATACCTATTATAATTGGAGGATTTGGAAATTGATTAGTACCTTTAATATTAGGAGCTCCTGATATAGCATTTCCTCGAATAAATAATATAAGTTTTTGAATATTACCTCCTTCATTAACACTACTACTCTCAAGTAGCATAGTAGATAATGGATCAGGTACTGGATGAACTGTTTATCCTCCTTTATCATCTGGAACTGCCCATGCCGGAGCTTCAGTTGATTTAACAATTTTTTCTCTTCATTTAGCTGGAGTATCTTCAATTTTAGGAGCAGTAAATTTTATTACAACAGTTATTAATATACGATCTTCAGGAATTACTTTAGATCGATTACCTTTATTTGTATGATCTGTAGTTATTACTGCTGTATTATTACTTTTATCATTACCTGTTTTAGCAGGAGCTATTACTATATTATTAACTGACCGAAATTTAAATACTTCATTTTTTGACCCAATTGGTGGAGGAGATCCTATTTTATATCAACACTTATTT--------------------------------------------------------------------------------------------------------------------------------------------------------------------------------------------------------------------------------------------------------------------------------------------------------------------------------------------------------------------------------------------------------------------------------------------------------------------------------------------------------------------------------------------------------------------------------------------------------------------------------------------------------------------------------------------------------------------------------------------------------------------------------------------------------------------------------------------------------------------------------------------------------------------------------------------------------------------------------------------------------------------------------------------------------------------------------------------------------------------------------------------------------------------------------------------------------------------------------------------------------------------------------------------------------------------------------------------------------------------------------------------------------------------------------------------------------------------------------------------------------------------------------------------------------------------------------------------------------------------------------------------------------------------------------------------------------------------------------------------------------------------------------------------------------------------------------------------------------------------------------------------------------------------------------------------------------------------------------------------------------------------------------------------------------------------------------------------------------------------------------------------------------------------------------------------------------------------------------------------------------------------------------------------------------------------------------------------------------------------------------------------------
Ae._'Downsiomyia'_niveoides --------------------------------------------------------------------------------------------------------------------------------------------------------------------------------------------------------------------------------------------------------------------------------------------------------------------------------------------------------------------------------------------------------------------------------------------------------------------------------------------------------------------------------------------------------------------------------------------------------------------------------------------------------------------------------------------------------------------------------------------------------------------------------------------------------------------------------------------------------------------------------------------------------------------------------------------------------------------------------------------------------------------------------------------------------------------------------------------------------------------------------------------------------------------------------------------------------------------------------------------------------------------------------------------------------------------------------------------------------------------------------------------------------------------------------------------------------------------------------------------------------------------------------------------------------------------------------------------------------------------------------------------------------------------------------------------------------------------------------------------------------------------------------------------------------------------------------------------------------------------------------------------------------------------------------------------------------------------------------------------------------------------------------------------------------------------------------------------------------------------------------------------------------------------------------------------------------------------------------------------------------------------------------------------------------------------------------------------------------------------------------------------------------------------------------------------------------------------------------ACTCCTTCT--AAGCTAAATATCACCACG-AGA-CCGAT-AGCGAACAAGTACCGTGAGGGAAAGTTGAAAAGCAC-TCTGAATAGAGAGTC-AAAAAGTACGTGAAACTGCCTAGGGCTCAAGCCCGTTGAACTCGATTATCC-GA-GCGGAGACATTCACCTGCGGT--TGGC-----CGG---T-------------------CACG--GCA--CGCTGCAGGGCACTTGTCT-CCCGCG---------------TTCACGAGGACATTGCGATCCATTACGAAACAGCTTTC-GC----GTC--------------GCA---AGA----CGCA---AGGTCGCCCGACAG-TTGCC-CCTTGGTGC------CGGTTGCTTGCCCCACAGTAGCGACGCTCAG-TTCTGAAGGCCTGTGCCGCGAGGTGGGG-CTTACT-GCACGTGGTGTT--------T-GCAGTCGGGCGCGTGATGGATTTCCG-CGTACACC--GC-----------------CGGTCTTCCCGCA-ACGGGCCG--------GCGGACTGTCGATC-GGCAATGATAAAATCGAGGTACCTCCGGGACCCGTCTTGAAACACGGA????????????????????????????ATGGTCGT-CCT-CCGGAGCACCAAAGGCGCAGAAAACATAACTTGA---G--------------TTGTGCGGGATTACGGGCGCGGCTCTCTGC-TCGTCCCTCCATCCCCGGGTGTTGT-AGCCGGCATGCGGGGC-C------------CCTCCTC-----------------------G--TGGGGGGCACCGTGCCACAACATACCGCGAGTGTGCAGGATGTGACCCGAAAGATGGTGAACTATGCCTGATCAGGTTGAAGTCAGGGGAAACCCTGATGGAGGACCGAAGCAGTTCTGACGT-------------------GAGTTTGATCAGGAATAATCGGAATATCACTAAGTATTTTAATTCGCGCTGAACTAAGTCAACCTGGAGTTTTTATTGGAAATGATCAAATCTATAATGTAATTGTTACTGCTCATGCATTCATTATAATTTTCTTTATAGTAATACCCATTATAATTGGAGGATTTGGAAATTGATTAGTTCCTTTAATATTAGGAGCCCCTGATATAGCATTCCCCCGAATAAATAATATAAGTTTTTGAATACTTCCCCCTTCATTAACTCTCCTTCTCTCAAGAAGTATAGTAGATAATGGATCAGGGACTGGATGAACTGTATATCCTCCTCTATCATCAGGAGTAGCTCATGCTGGAGCTTCTGTTGATTTAACAATTTTTTCTCTTCATTTAGCAGGAGTATCTTCAATTCTAGGAGCAGTAAATTTTATTACTACTGTAATTAACATACGATCCGCAGGAATTACTTTAGATCGTCTACCTTTATTTGTTTGATCTGTTGTAATTACTGCAATTTTATTACTATTATCTTTACCTGTTTTAGCTGGAGCTATTACTATATTACTAACTGATCGAAATTTAAATACTTCATTTTTTGACCCAATTGGTGGAGGAGACCCAATTCTTTACCAACATTTATTTTGATTTTTTGGC------------------------------------------------------------------------------------------------------------------------------------------------------------------------------------------------------------------------------------------------------------------------------------------------------------------------------------------------------------------------------------------------------------------------------------------------------------------------------------------------------------------------------------------------------------------------------------------------------------------------------------------------------------------------------------------------------------------------------------------------------------ACATGAGCAAATTTAGGACTTCAAGATAGAACTTCTCCTTTAATAGAACAATTAAATTTTTTTCACGATCATACTTTATTAATTTTAATTATAATTACTATAATAATTACTTATATTATGTTTATATTATTTTTTAATAAATTTACTAATCGTTATTTACTACATGGACAAACTATTGAAATTATTTGAACTATTTTACCTGCGATTATCCTTATATTTATTGCTTTTCCTTCTTTACGATTATTATATTTAATAGATGAAATTAATTCTCCATTAATTACTTTAAAAGCTATTGGACATCAATGATACTGAAGCTATGAATATTCTAATTTTCTAAACCTAGAATTTGACTCATACATAATTCCTACAAATGAATTAAACGATAATGGATTCCGATTATTAGATGTTGATAACCGAATTATTCTTCCTATAAATAATCAGATTCGAATTTTAGTAACTGCTACTGATGTAATTCATTCATGAACAATTCCATCCTTAGGAGTAAAAATTGATGCCACACCTGGTCGACTAAATCAAACTAATTTCTTAATTAACCAATCAGGCTTATTTTTTGGTCAATGTTCAGAAATTTGTGGAGCAAATCATAGATTTATACCTATTGTAATTGAAAGTATTCCTATAAATTATTTTATTAAATGAATTTCTTCACAAATAAATT-------------------------------------------------------------------------------------------------------------------------------------------------------------------------------------------------------------------------------------------------------------------------------------------------------------------------------------------------------------------------------------------------------------------------------------------------------------------------------------------------------------------------------------------------------------------------------------------------------------------------------------------------------------------------------------------------------------------------------------------------------------------------------------------------------------------------------------------------------------------------------------------------------------------
Ae._'Downsiomyia'_novoniveus --------------------------------------------------------------------------------------------------------------------------------------------------------------------------------------------------------------------------------------------------------------------------------------------------------------------------------------------------------------------------------------------------------------------------------------------------------------------------------------------------------------------------------------------------------------------------------------------------------------------------------------------------------------------------------------------------------------------------------------------------------------------------------------------------------------------------------------------------------------------------------------------------------------------------------------------------------------------------------------------------------------------------------------------------------------------------------------------------------------------------------------------------------------------------------------------------------------------------------------------------------------------------------------------------------------------------------------------------------------------------------------------------------------------------------------------------------------------------------------------------------------------------------------------------------------------------------------------------------------------------------------------------------------------------------------------------------------------------------------------------------------------------------------------------------------------------------------------------------------------------------------------------------------------------------------------------------------------------------------------------------------------------------------------------------------------------------------------------------------------------------------------------------------------------------------------------------------------------------------------------------------------------------------------------------------------------------------------------------------------------------------------------------------------------------------------------------------------------------ACTCCTTCT--AAGCTAAATATCACCACG-AGA-CCGAT-AGCGAACAAGTACCGTGAGGGAAAGTTGAAAAGCAC-TCTGAATAGAGAGTC-AAAAAGTACGTGAAACTGCCTAGGGCTCAAGCCCGTTGAACTCGATTATCC-GA-GCGGAGACATTCACCTGCGGT--TGGC-----CGG---T-------------------CACG--GCA--CGCCGCAGGGCACTTGTCT-CCCGCG---------------TTCACGAGGACATTGCGATCCATTACGAAACAGCTTTC-GC----GTC--------------GCA---AGA----CGCA---AGGTCGCCCGACAG-TTGCC-CCTTGGTGC------CGGTTGCTTGCCCCACAGTAGCGACGCTCAG-TTCTGAAGGCCTGTGCCGCGAGGTGGGG-CTTACT-GCACGTGGTGTT--------T-GCAGTCGGGCGCGTGATGGATTTCCG-CGTACACC--GC-----------------CGGTCTTCCCGCA-TAGGGCCG--------GCGGACTGTCGATC-GGCAATGATAAAATCGAGGTACCTCCGGGACCCGTCTTGAAACACGGA????????????????????????????ATGGTCGT-CCT-CCGGAACACCAAAGGCGCAAAAAACATAACTTGA---G--------------TTGTGCGGGATTACGGGCGCGGCTCTCTGCAGCGTCCCTCCATCCCCGGGTGTTGT-AACCGGCATGCGGTGG-G-----------ATGCCCCC--------------------------GGGCCCCCGCCGTGCCACAACATACCGTGAGTGTGCAGGATGTGACCCGAAAGATGGTGAACTATGCCTGATCAGGTTGAAGTCAGGGGAAACCCTGATGGAGGACCGAAGCAGTTCTGACGT-------------TTATTGGAGGTTGATCTGGAATAATTGGAACATCATTAAGAATTTTAATTCGTGCTGAATTAAGACAACCAGGAGTTTTTATTGGAAATGATCAAATTTATAATGTAATTGTTACAGCTCATGCATTTATTATAATTTTTTTTATAGTAATACCTATTATAATTGGAGGATTCGGAAATTGATTAGTACCTTTAATATTAGGAGCACCTGATATAGCATTCCCTCGAATAAATAATATAAGTTTTTGAATATTACCTCCTTCATTAACTCTCCTCCTTTCAAGTAGTATAGTAGATAATGGATCAGGAACTGGATGAACCGTTTATCCTCCTTTATCATCTGGTACTGCACATGCAGGAGCTTCAGTAGATTTAACAATTTTTTCTCTTCATTTAGCTGGGGTATCTTCAATTTTAGGAGCTGTAAATTTTATTACTACTGTTATTAATATACGATCTTCAGGAATTACTCTAGATCGATTACCTTTATTTGTATGATCAGTTGTTATTACTGCTGTTTTATTACTTTTATCATTACCTGTTTTAGCAGGAGCTATTACTATATTATTAACTGACCGAAATCTAAATACTTCATTTTTTGACCCCATTGGAGGTGGAGACCCTATTTTATATCAACATTTATTTTGATTTTTTGGTCAC---------------------------------------------------------------------------------------------------------------------------------------------------------------------------------------------------------------------------------------------------------------------------------------------------------------------------------------------------------------------------------------------------------------------------------------------------------------------------------------------------------------------------------------------------------------------------------------------------------------------------------------------------------------------------------------------------------------------------------------------------------ACATGAGCAAATTTAAATCTTCAAGATAGAACTTCTCCTTTAATAGAACAATTAAATTTTTTTCATGATCATACTTTATTAATTCTAATTATAATTACTGTATTAATTGCTTATATTATATTTATATTATTCTTTAATAAATTTACTAATCGTTATTTATTACATGGACAAACTATTGAAATTATTTGAACTATTTTACCTGCAGTAATTCTTATATTTATTGCTTTTCCTTCTTTACGATTATTATATTTAATAGATGAAATTAATTCTCCATTAATTACTTTAAAAGCTATTGGTCATCAATGATATTGAAGTTATGAATATTCTAATTTTTTAAATTTAGAATTTGATTCATATATAATTCCTATAAATGAATTGGATACTAATGGATTTCGATTATTAGATGTAGATAATCGAATTATTCTTCCAATAAACAACCAAATTCGAATTTTAGTAACTGCTACAGATGTAATTCACTCATGAACAATTCCATCATTAGGTGTAAAAATTGATGCAACACCTGGGCGATTAAACCAAACAAATTTTTTAATTAATCAATCAGGATTATTTTTTGGTCAATGTTCAGAAATTTGTGGAGCAAATCATAGTTTTATACCTATTGTTATTGAAAGTATTCCAATAAATTATTTCATTAAATGAGTTTCTTCACAAGTAAATT-------------------------------------------------------------------------------------------------------------------------------------------------------------------------------------------------------------------------------------------------------------------------------------------------------------------------------------------------------------------------------------------------------------------------------------------------------------------------------------------------------------------------------------------------------------------------------------------------------------------------------------------------------------------------------------------------------------------------------------------------------------------------------------------------------------------------------------------------------------------------------------------------------------------
Ae._'Downsiomyia'_omorii --------------------------------------------------------------------------------------------------------------------------------------------------------------------------------------------------------------------------------------------------------------------------------------------------------------------------------------------------------------------------------------------------------------------------------------------------------------------------------------------------------------------------------------------------------------------------------------------------------------------------------------------------------------------------------------------------------------------------------------------------------------------------------------------------------------------------------------------------------------------------------------------------------------------------------------------------------------------------------------------------------------------------------------------------------------------------------------------------------------------------------------------------------------------------------------------------------------------------------------------------------------------------------------------------------------------------------------------------------------------------------------------------------------------------------------------------------------------------------------------------------------------------------------------------------------------------------------------------------------------------------------------------------------------------------------------------------------------------------------------------------------------------------------------------------------------------------------------------------------------------------------------------------------------------------------------------------------------------------------------------------------------------------------------------------------------------------------------------------------------------------------------------------------------------------------------------------------------------------------------------------------------------------------------------------------------------------------------------------------------------------------------------------------------------------------------------------------------------------ACTCCTTCT-AA-GCT-AATATCACCACG-AGA-CCGAT-AGCGAACAAGTACCGTGAGGGAAAGTTGAAAAGCAC-TCTGAATAGAGAGTC-AAAAAGTACGTGAAACTGCCTAGGGCTCAAGCCCGTTGAACTCGATTATCC-GA-GCGGAAACATTCACCTGCGGT--TGGC-----CGG---CTT-------------CCCGGCCG--GCA--GGCCGCAGGGCACTTGTCT-CCCGCG---------------TCCACGAGGACATTGCGATCCATTACGAAACAGCTTTC-GC----GTC--------------GCA---AGA----CGCA---AGGTCGCCCGACAG-TTGCC-CCTTGGTGC------CGGTTGCTTGCCCCACAGTAGCGACGCTCAG-TTCTGAAGGCCTGTGCCGCGAGGTGGGG-CTTACT-GCACGTGGTGTT--------T-GCAGTCGGGCGCGTGATGGATTTCCG-CGTACACC--GT-----------------CGGTCTTCCCGCA-ATGGGCCG--------GCGGACTGTCGATC-GGCAATGATAAAATCGAGGTACCTCCGGGACCCGTCTTGAAACACGGA????????????????????????????ATGGTCGT-CCT-CCGG-ACACCAAAGGCGCAAAAAACATAACTTGA---G--------------TTGTGCGGGATTACGGGCGCGGCTCTCTGCAGCGTCCCTCCATCCCCGGGTGTTGT-AACCGGCATGCGGTGG-A-----------ACGCCCCC--------------------------GGGCCTCCACCGTGCCACAACATACCGTGAGTGTGCAGGATGTGACCCGAAAGATGGTGAACTATGCCTGATCAGGTTGAAGTCAGGGGAAACCCTGATGGAGGACCGAAGCAGTTCTGACGT------------------GGA-TTTGATCCGGAATAATCGGGACATCATTAAGAATTCTAATTCGTGCTGAATTAAGCCAACCAGGAGTTTTTATTGGGAATGACCAAATTTACAATGTAATTGTTACAGCTCATGCATTTATTATAATTTTCTTTATAGTAATACCTATTATAATTGGAGGATTCGGAAACTGACTAGTACCCTTAATATTAGGAGCTCCCGATATAGCATTCCCTCGAATAAATAATATAAGTTTTTGAATACTACCCCCATCATTAACACTACTACTTTCAAGAAGTATAGTAGATAATGGATCAGGGACAGGATGAACGGTTTACCCCCCTCTATCATCAGGGACAGCACATGCTGGAGCCTCAGTCGACTTAACAATTTTTTCCCTTCATTTAGCCGGAGTATCATCAATTTTAGGAGCAGTAAATTTTATTACTACTGTCATTAATATACGATCTTCAGGAATTACTTTAGACCGATTACCCTTATTTGTATGATCTGTAGTTATTACAGCAGTACTATTACTATTATCACTACCAGTTTTAGCAGGAGCAATTACTATATTATTAACAGACCGAAATTTAAATACATCATTTTTTGACCCAATTGGAGGAGGTGACCCAATTTTATACCAACATTTATTTTGATTTTTTGGTCAC---------------------------------------------------------------------------------------------------------------------------------------------------------------------------------------------------------------------------------------------------------------------------------------------------------------------------------------------------------------------------------------------------------------------------------------------------------------------------------------------------------------------------------------------------------------------------------------------------------------------------------------------------------------------------------------------------------------------------------------------------------ACATGATCAAATCTAGGTCTTCAAGATAGCATATCCCCTTTAATAGAACAATTAAATTTTTTCCACGATCATACTTTATTAATTTTAATTATAATTACTGTATTAATTGCATATATTATATTTATATTATTTTTTAATAAATTTACTAATAGATATTTATTACACAATCAAACTATTGAAATTATTTGAACTATTTTGCCGGCAGTAATTCTTATTTTTATTGCTTTCCCTTCTTTACGATTATTGTATTTAATAGATGAAATTAACTCCCCTTTAATTACTTTAAAAGCTATTGGGCATCAATGATACTGAAGTTATGAATATTCTAATTTTTTAAATTTAGAATTTGATTCATATATAATCCCTACAAATGAATTAAATAATGACGGATTCCGTTTACTAGATGTAGATAACCGAATTATTTTACCTATAAATAACCAAATCCGAATTTTAGTAACTGCCACTGATGTAATCCATTCATGAACAATTCCTTCCTTAGGTGTAAAAATTGATGCAACACCCGGACGATTAAACCAAACAAATTTTTTGATTAACCAATCAGGTCTATTTTTTGGTCAATGCTCAGAAATTTGCGGAGCAAATCATAGCTTTATACCAATTGTAATTGAAAGTATTCCTATAAATTACTTTATTAAATGAGTTTCTTCACAAGTAAATT-------------------------------------------------------------------------------------------------------------------------------------------------------------------------------------------------------------------------------------------------------------------------------------------------------------------------------------------------------------------------------------------------------------------------------------------------------------------------------------------------------------------------------------------------------------------------------------------------------------------------------------------------------------------------------------------------------------------------------------------------------------------------------------------------------------------------------------------------------------------------------------------------------------------
Ae._'Edwardsaedes'_bekkui ---------------------------------------------------------------------------------------------------------------------------------------------------------------------------------------------------------------------------------------------------------------------------------------------------------------------------------------------------------------------------------------------------------------------------------------------------------------------------------------------------------------------------------------------------------------------------------------------------------------------------------------------------------------------------------------------------------------------------------------------------------------------------------------------------------------------------------------------------------------------------------------------------------------------------------------------------------------------------------------------------------------------------------------------------------------------------------------------------------------------------------------------------------------------------------------------------------------------------------------------------------------------------------------------------------------------------------------------------------------------------------------------------------------------------------------------------------------------------------------------------------------------------------------------------------------------------------------------------------------------------------------------------------------------------------------------------------------------------------------------------------------------------------------------------------------------------------------------------------------------------------------------------------------------------------------------------------------------------------------------------------------------------------------------------------------------------------------------------------------------------------------------------------------------------------------------------------------------------------------------------------------------------------------------------------------------------------------------------------------------------------------------------------------------------------------------------------------------------------------------------------------------------------------------------------------------------------------------------------------------------------------------------------------------------------------------------------------------------------------------------------------------------------------------------------------------------------------------------------------------------------------------------------------------------------------------------------------------------------------------------------------------------------------------------------------------------------------------------------------------------------------------------------------------------------------------------------------------------------------------------------------------------------------------------------------------------------------------------------------------------------------------------------------------------------------------------------------------------TATATTTTATTTTTGGAGTTTGATCAGGAATAGTAGGAACATCTCTAAGTATATTAATTCGTGCTGAATTAAGTCACCCGGGGATATTTATTGGGAATGATCAAATTTATAATGTAATTGTTACAGCTCATGCATTTATTATAATTTTTTTTATAGTAATACCTATTATAATTGGAGGATTTGGAAATTGATTAGTTCCACTAATATTAGGAGCTCCTGATATAGCCTTTCCTCGAATAAATAATATAAGTTTCTGAATACTTCCTCCTTCATTAACTCTTCTATTATCTAGTTCTATAGTAGAAAATGGAGCAGGAACAGGTTGAACTGTTTATCCTCCTCTATCATCTGGAACTGCTCATGCAGGAGGTTCAGTTGATTTAGCAATTTTTTCTCTTCATTTAGCAGGAATTTCTTCAATTTTAGGAGCAGTAAATTTTATTACTACTGTTATTAATATACGATCAGCAGGAATTACTCTTGATCGATTACCTTTATTTGTTTGATCTGTTGTTATTACAGCTATTTTATTACTTCTTTCCCTACCTGTATTAGCAGGAGCTATTACTATATTATTAACTGATCGAAATTTAAATACTTCATTCTTTGACCCAATTGGAGGAGGAGATCCTATTTTATACCAACATTTA-----------------------------------------------------------------------------------------------------------------------------------------------------------------------------------------------------------------------------------------------------------------------------------------------------------------------------------------------------------------------------------------------------------------------------------------------------------------------------------------------------------------------------------------------------------------------------------------------------------------------------------------------------------------------------------------------------------------------------------------------------------------------------------------------------------------------------------------------------------------------------------------------------------------------------------------------------------------------------------------------------------------------------------------------------------------------------------------------------------------------------------------------------------------------------------------------------------------------------------------------------------------------------------------------------------------------------------------------------------------------------------------------------------------------------------------------------------------------------------------------------------------------------------------------------------------------------------------------------------------------------------------------------------------------------------------------------------------------------------------------------------------------------------------------------------------------------------------------------------------------------------------------------------------------------------------------------------------------------------------------------------------------------------------------------------------------------------------------------------------------------------------------------------------------------------------------------------------------------------------------------------------------------------------------------------------------------------------------------------------------------------------------------
Ae._'Fredwardsius'_vittatus CTGGTATTCAGTCAGACCCATGCGGCGCTTGTTGGAGATGTCATAGATACCGCCCTCGGCTTCGGAGTGTTCGCCGCGGGTTCCACGGACCTGCAGGTTGTACTTGTCGGCGATGGATTCCAGCTTGGCGTAGTCCTTGGCCAGTTTCGGGACCTTGATGTGGACCGAAGCGCGGATGGTGGTTCCCAGGTTGGTTGGGCAGAAGGTCAGGAAACCGAGACGGTCGTGGTGCGAGAAGGGGATGCGCTTCTCGATTTCGTTGACGGCGGTGACCAGACGACGGTAGACCTGTCCCAGATCGCCACCCATCTGCATGGAGATGATGCGGAGGTGATCTTCCTCATTGCACCAGACCAGGAAGGTCTTGTTGTCGTTGTGGTAGATACCACGTCCAGTTGGCCAGAAACGGCAAGCGTTGGCGGCCTGCAGGAAGCGGTCACCCTCCTTGAACAGGAAGTGATCGTCGATCAGCTGCTGCTGGACGGCCTTGTCCATGCCAGTCAGTGGGTAGAACTTGCCCTTCAGCTCACCCTCCAGTCCGGACAGGGTGGAGGAAACCTTGTCTTCCATCTCCTTGTACTGGGCCTCAGTCAGGCATGGGTTGAAGGGGTAGCCCTCCATCGAGCGACCGCAGCGGACGCGGGTCGACACGACGAACTCGCCGGTGGGGTCAACGTTGCCGAAAGTGTCGACATCGCCGAAGTCACGCGGTGGCAAACGTTCCGATCGGCACGGGGCACCGGTCTTGATCTGTCCAGTGCTCAGACCAACGACCAGATCGGCAATGAAGGTATCCTCGGTTTCGCCCGAACGATGCGACACCATGGTGCCCCATCCGTTCTTCTTGGCCAGCAAGTGGGCGTTGATCGACTCAGTCACGGTACCGATCTGGTTAACTTTCAGCAATAAGCAGTTGCAAGCCTTCTTCTCGACGGCAGTGGCAATGCGCTTCGGGTTGGTAACAGTCAAATCATCACCGACGATCTGAATGCTAGTGTTGGCAGTCATCTTTGCCCAGGCATCCCAGTGATCCTGATCGAAGGGATCCTCAATACTGACAATCGGGAAGTCCTTGATGAAGCCCTGGTACATGTCTTCCAGCGCATCAGGCGACAACCAGGCACTCTTGTCCGAGTTGGGGTTCTTGAAGTCCAGATCGTACTTTCCGTCCTTGTGGAACTCAGAAGCGGCAACATCCATACCGATCTCGACCTTTCCAGTGTAGCCAGCCTTGGCAATGGCATCCTGGATCAGGTTCAGGGCTTCTTTGTTTTCCAAAATGTTGGGAGCGAAACCACCCTCATCACCGACGGCGGTGGCATCCAGACCGAACTTGGCCTTGATGACGTTCTTCAGATGGTGGTACACCTCCGAACCGATCTTCATGGCCTCAGTGAAGGACGAAGCACCCGTTGGTATAGAGGACTACCATGGTTGCAACGGGTAACGGGGAATCAGGGTTCGATTCCGGAGAGGGAGCCTGAGAAATGGCTACCACATCCAAGGAAGGCAGCAGGCGCGTAAATTACCCAATCCCGGCACGGGGAGGTAGTGACGAGAAATAACAATATAAGACTCTTTAATGACGTCTTATAATTGGAATGAGTTGAGCATAAATCCTTCAACAAGGATCAAGTGGAGGGCAAGTCTGGTGCCAGCAGCCGCGGTAATTCCAGCTCCACTAGCGTATATTAAAATTGTTGCGGTTAAAACGTTCGAAGTTTATTCTTGTCCAACACGGGTGCTACTCC-TAATGAT-GGCAGTAGGTCACTGGATTGTTGCGACTATAAGACTGGGTGCGCCCG-----TCGGCCT--------------------------------------------------CACGG-TCGGCGCGG--TCGTAGTGTGGCGC-TGATGCCTTTCATCGGGTGCAGTG---TTTCCGCAAGCCCAGCTGCTATTACCTTGAACAAATTAGAGTGCTCTAAGCAGGCTATCC-TACGGCCGAGAATAATCTTGCATGGAATAATGGAATATGACCTCGGTCTTAATATTCATTGGTTTGTAAT-CAGATCAAGAGGTAATGATTAACAGAAGTAGTTGGGGGCATTAGTATTACGGCGCGAGAGGTGAAATTCGTAGACCGTCGTAAGACTAACTAAAGCGAAAGCATTTGCCATGGATGCTTTCATTAATCAAGAACGAAAGTTAGAGGATCGAAGGCGATTAGATACCGCCCTAGTTCTAACCGTAAACTATGCCAATTAGCAATTGGGAGACGCTACATTATGGTGCTCTCAGTAGCTTCCGGGAAACCAAAATTAGGTTCCGGGGGAAGTATGGTTGCAAAGTTGAAACTTAAAGGAATTGACGGAAGGGCACCACCAGGAGTGACTCCTTCT-AAAGCTAAATATCACCACG-AGA-CCGAT-AGCGAACAAGTACCGTGAGGGAAAGTTGAAAAGCAC-TCTGAATAGAGAGTC-AAAAAGTACGTGAAACTGCCTAGGGCTCAAGCCCGTTGAACTCGATTATCC-GA-GCGGAGACATTCACCTGCGGC--TGGC-----CGG---C-------------------GACG--GCA--CACCGCAGGGCACTTGTCT-CCCGCG---------------TACAC-AGGACACTGCGATCCATTACGAAACAGCTTTC-GC----GTC--------------GCA---AGA----CGCA---AGGTCGCCCGACAG-TTGCC-CCCTGGTGC------TGGTTGCTTGCCCTACAGTAGCGACGCTCAG-TTCTGAAGGCCTGTGCCGCGAGGTGGGG-CTTACT-GCACGTGGTGTT--------T-GCAGTCGGGCGCGTGATGGATTCCCG-CGTACACC--GG-----------------CGGTCTTCCCGCA-GAGGGCCG--------CCGGACTGTCGATC-GGCAGTGAACGAATCGAGGTACCTTCGGGACCCGTCTTGAAACACGGACCAAGAAGTCTATCTTGCGCGCGAGCCAATGGTTGT-CCT-CCGGAGCACCAAAGGCGCAGAAAACATAACTTGA---G--------------TTGTGCGGGATTACGGGCGCGGCTCTCTGC-TCGTCCCTCCATCCCCGGGTGTTGT-ACTCGGCATGCGGCTA-CCGG--------GG-CGCTCGC------------------------GCTCCGGCACCGTGCCACAACATACTGTGAGCGTGTAGGATGTGACCCGAAAGATGGTGAACTATGCCTGATCAGGTTGAAGTCAGGGGAAACCCTGATGGAGGACCGAAGCAGTTCTGACGTACATTATATTTTATTTTTGGAGTTTGATCAGGAATAGTTGGAACTTCATTAAGTATATTAATTCGTGCTGAACTTAGTCATCCTGGAATATTTATTGGAAATGACCAAATTTATAATGTTATTGTAACAGCTCATGCATTTATTATAATTTTCTTTATAGTAATACCAATTATAATTGGTGGATTTGGAAATTGATTAGTTCCTTTAATATTAGGAGCTCCTGATATAGCTTTCCCTCGAATAAATAATATAAGTTTTTGAATATTACCTCCTTCATTAACACTACTACTTTCTAGTTCTATAGTAGAAAATGGAGCAGGGACAGGTTGAACAGTTTATCCTCCTCTATCTTCTGGAACTGCTCATGCTGGAGCATCAGTTGATTTAGCTATTTTTTCTCTTCATTTAGCAGGGATTTCTTCAATTTTAGGAGCAGTAAATTTTATTACTACTGTAATTAATATACGATCAGCAGGAATTACTTTAGATCGTTTACCTTTATTTGTTTGATCTGTTGTAATTACAGCTATTCTATTACTTTTATCATTACCAGTATTAGCAGGAGCTATTACTATATTATTAACAGATCGAAATTTAAATACTTCATTCTTCGACCCAATTGGAGGAGGAGATCCTATTCTTTATCAACATTTATTTTGATTTTTTGGTCACCCAGAAGTTTATAWTTTAATTTT----------------------------------------------------------------------------------------------------------------------------------------------------------------------------------------------------------------------------------------------------------------------------------------------------------------------------------------------------------------------------------------------------------------------------------------------------------------------------------------------------------------------------------------------------------------------------------------------------------------------------------------------------------------------------------------------------------------------------------ACATGAGCAAACCTAGGACTTCAAGATAGTTCATCACCTTTAATAGAACAATTAAATTTTTTTCATGATCATACTCTATTAATTTTAATTATAATTACTGTAATAATTGCTTATATTATATTTATATTATTTTTCAATAAATTTACTAATCGATATTTATTACATGGACAAACAATTGAAATTATTTGAACAATTATACCAGCTGTAATTTTAATATTTATTGCATTTCCTTCATTACGTTTATTATATTTAATAGATGAAATTAATTCACCTTTAATTACTTTAAAGGCTATTGGACATCAATGATATTGAAGTTATGAATACTCAAATTTTTTAAATTTAGAATTTGATTCATATATAATTCCTACAAATGAACTAGATATAAATGGATTTCGATTATTAGATGTTGATAATCGAATTGTTTTACCAATAAATAATCAAATTCGAATTTTAGTAACTGCAACAGATGTTATTCATTCATGAACTGTTCCTTCTTTAGGAGTAAAGATTGATGCTACTCCTGGACGATTAAATCAAACAAATTTTTTAATAAATCAACCAGGATTATTTTTTGGACAATGTTCAGAAATTTGTGGAGCTAATCATAGTTTTATACCAATTGTAGTTGAAAGAATTCCTATAAATTATTTTATTAAATGAATTTCTTCTCAAATAAATT-------------------------------------------------------------------------------------------------------------------------------------------------------------------------------------------------------------------------------------------------------------------------------------------------------------------------------------------------------------------------------------------------------------------------------------------------------------------------------------------------------------------------------------------------------------------------------------------------------------------------------------------------------------------------------------------------------------------------------------------------------------------------------------------------------------------------------------------------------------------------------------------------------------------
Ae._'Georgecraigius'_atropalpus ATCGAATTCAGTCAGACCCATGCGGCGCTTGTTGGAGATGTCGTAGATACCGCCCTCAGCCTCGGAGTGTTCACCGCGGGTTCCACGGACCTGCAGGTTGTATTTGTCGGCGATGGATTCCAGCTTGGCCATATCTTTAGCCAACTTCGGGACCTTGATGTGGACCGAAGCACGGATGGTGGTTCCCAGGTTGGTTGGGCAGAAGGTCAGGAAGCCGAGACGTTCATGGTGCGAGAATGGCACACGCTTCTCGATTTCGTTGACAGCGGTGACCAGACGGCGGTAGACCTGGCCCAAATCGCCACCCATCTGCATGGAGATGATGCGGAGGTGATCTTCCTCGTTGCACCAGACCAGGAAGGTCTTGTTGTCGTTGTGGTAGATACCACGTCCGGATGGCCAGAAGCGGCAAGCGTTGGCGGCCTGCAGGAAACGGTCACCCTCCTTGAACAGGAAGTGGTCATCGATCAGCTGCTGCTGGACGGCCTTGTCCATGCCGGTCAGTGGGTAGAACTTGCCCTTCAGTTCACCTTCCAGTCCGGACAGGGTGGAGGAAACCTTGGCCTCCATCTCCTTGTACTGGGCCTCGGTCAGGCACGGGTTGAATGGGTAGCCCTCCATCGAGCGACCGCAGCGGACGCGGGTGGACACGACGAACTCACCGGTGGGGTCAACGTTGCCGAACGAGTTGACATCACCGAAGTCGGCGGCCGG------------TCGGCACGGGGCACCGGTCTTGATCTGTCCAGTGCTCAGACCAACAACTAGATCGGCAATGAAGGTATCTTCGGTTTCACCGGAACGGTGCGACACCATGGTTCCCCAACCGTTCTTCTTGGCCAGCAAGTGAGCGTTGATCGATTCAGTCACGCTACCGATCTGGTTAACCTTCAATAGCAGACAGTTGCATGCCTTCTTCTCCACAGCAGTGGCAATGCGCTTCGGGTTGGTCACAGTCAAATCATCACCGACAATCTGAATGCTAGTGTTAGCAGTGATCTTTGCCCAAGCATCCCAGTGATCCTGATCGAAGGGATCCTCAATACTGACGATAGGGAAGTCCTTGATGAAGCCCTGGTACATATCCTCCAATGCATCTGGGGTCAACCAGGCGTTCTGGTCCGACTTGGGATTCTTGAAGTCCAGATCGTACTTGCCGTCTTTGTGGAATTCAGAGGCAGCGACATCCATACCGATTTCGACCTTTCCGGTGTAGCCAGCCTTTGCAATAGCATCCTGGATAAGGTTGAGAGCTTCCTTGTTTTCCAAGATGTTTGGTGCGAAACCACCCTCATCACCGACGGCGGTGGCATCCAAGCCGAATTTCGCCTTGATTACGTTCTTCAAATGATGGTAAACTTCTGAGCCAATCTTCATGGCTTCAGTGAAAGACGACGCTCCAGTAGGTATAGAGGACTACCATGGTTGCAACGGGTAACGGGGAATCAGGGTTCGATTCCGGAGAGGGAGCCTGAGAAATGGCTACCACATCCAAGGAAGGCAGCAGGCGCGTAAATTACCCAATCCCGGCACGGGGAGGTAGTGACGAGAAATAACAATATAAGACTCTTTTATGATGTCTTATAATTGGAATGAGTTGAGCATAAATCCTTCAACAAGGATCCAGTGGAGGGCAAGTCTGGTGCCAGCAGCCGCGGTAATTCCAGCTCCACTAGCGTATATTAAAATTGTTGCGGTTAAAACGTTCGAAGTTTATTCTTGTCCAACACGGGTGCTACTCC-TAATGTTGGGCAGTAGGTCACTGGATTGTTGCGACTATAAGACTGGGTGCGGCGC--GTTCCGCGCTT-------------------------------------CCCTCTCGCAGGGCGAG---CCGGCCG--CCGTAGTGTGGCGC-TGATGCCTTTCATCGGGTGCAGTGTACTTTCCACAAGCCCAGCTGCTATTACCTTGAACAAATTAGAGTGCTCTAAGCAGGCTATCA-TACGGCCGAGAATAATCTTGCATGGAATAATGGAATATGACCTCGGTCTTAACATTCATTGGTTTGTAATCCAGATCAAGAGGTAATGATTAACAGAAGTAGTTGGGGGCATTAGTATTACGGCGCGAGAGGTGAAATTCGTAGACCGTCGTAAGACTAACTAAAGCGAAAGCATTTGCCATGGATGCTTTCATTAATCAAGAACGAAAGTTAGAGGATCGAAGGCGATTAGATACCGCCCTAGTTCTAACCGTAAACTATGCCAATTAGCAATTGGGAGACGCTACATTATGGTGCTCTCAGTAGCTTCCGGGAAACCAAAATTAGGTTCCGGGGGAAGTATGGTTGCAAAGTTGAAACTTAAAGGAATTGACGGAAGGGCACCACCAGGAGTGACTCCTTCT-AAAGCTAAATATCACCACG-AGA-CCGAT-AGCGAACAAGTACCGTGAGGGAAAGTTGAAAAGCAC-TCTGAATAGAGAGTC-AAAAAGTACGTGAAACTGCCTAGGGCTCAAACCCGTTGAACTCGATTATCC-GG-GCGGGGACATTCACCTGCGGC--TTCGC-----------------------------------------CGCCGCAGGGCACTTGTCC-CCGTCGTGCTCCCCGTGGGCCACCAGAAGGACATTGCGATCCATTACGAAACAGCTTTG-GC----GTC--------------GCG---AGA----CGCA---AGGTCGCCCGACACGTTGCC-CCTTGGTGC------CGGTTGCTTGCCCCACAGTAGCGACGCTCAG-TTCCGAAGGCCTGTGCCGCGAGCTGGGG-CTTACT-GCACGCGGTGTG-------TT-GCAGTCGGGCGCGTGATGGATTCCCC-CGTACACC--CC-----------------GGGCGGTGGCCAA-TGGTCCCG-CC---GCCGGGACTGTCGATC-GGCAATGATAAAATCGAGGTACCTCCGGGACCCGTCTTGAAACACGGACCAAGAAGTCTATCTTGCGCGCGAGCCAATGGTCGT-CTC-CCCGAGCACCAAAGGCGCAGAAAACATAACTTGA---G--------------TTGTGCGGGATTACGGGCGCGGCTCTCCGCAGCGTCCCTCCATCCCCGGGTGTTGT-AGCCGGCATGCGGTGG-T----------GGTCGCCTCGT---------------------GC-GGCCGGCCACCGTGCCACAACATACCGCGAGTGTGCAGGATGTGACCCGAAAGATGGTGAACTATGCCTGATCAGGTTGAAGTCAGGGGAAACCCTGATGGAGGACCGAAGCAGTTCTGACGTACTTTATATTTTATTTTTGGAGTTTGATCCGGAATAATTGGAACATCTTTAAGAATTTTAATCCGAGCAGAATTAAGACAACCTGGTATATTTATTGGTAATGATCAAATTTATAACGTAATTGTTACAGCTCATGCTTTTATTATAATTTTTTTTATAGTAATACCTATTATAATTGGAGGATTTGGAAATTGATTAGTCCCTTTAATATTAGGAGCCCCAGATATAGCTTTTCCACGAATAAATAATATAAGTTTTTGAATATTACCTCCTTCATTAACTCTATTACTTTCTAGAAGTATAGTAGAAAATGGATCAGGTACAGGGTGAACTGTTTATCCACCTTTATCATCTGGTACTGCTCATGCAGGAGCATCAGTAGATTTAACAATTTTTTCTCTTCATTTAGCCGGGATTTCTTCAATTTTAGGAGCTGTAAATTTTATTACAACTGTAATTAATATACGATCAGCAGGAATTACTTTAGATCGATTACCTTTATTTGTATGATCTGTAGTAATCACAGCTATTTTACTTCTTTTATCTTTACCTGTATTAGCTGGGGCTATTACTATATTATTAACAGACCGAAATTTAAATACTTCATTTTTTGACCCAATTGGAGGAGGAGACCCTATTCTTTATCAACATTTATTTTGATTTTTTGGGCATCCTGAAGTTTATATTTTAATTTTACCTGGATTTGGAATAATTTCTCATATTATTACTCAAGAAAGAGGAAAAAAGGAAACATTTGGAACACTAGGAATAATTTATGCTATATTAACAATTGGATTATTAGGATTTATTGTTTGAGCTCATCACATATTTACAGTAGGAATAGATGTTGATACTCGAGCTTATTTTACTTCTGCAACTATAATTATTGCAGTACCAACAGGAATTAAAATTTTTAGTTGATTAGCCACACTTCATGGGACACAACTTACTTATAGCCCAGCAATACTTTGATCATTAGGATTTGTATTTTTATTTACAGTAGGAGGATTAACTGGAGTTGTTTTAGCTAATTCTTCTATTGATATTGCTTTACATGATACTTATTATGTAGTAGCACATTTTCATTATGTATTATCAATAGGAGCGGTATTTGCTATTATAGCTGGGTTTATTCATTGATACCCTTTATTAACAGGATTAGTAATAAATCCGTCATGATTAAAAGCTCAATTTACAATAATGTTTATTGGAGTAAATTTAACTTTTTTCCCTCAACATTTCTTAGGACTAGCAGGAATACCTCGACGTTATTCAGATTTTCCAGATAGTTATTTAACCTGAAATATTATTTCTTCTTTAGGAAGTACAATTTCTTTATTTGCTATTATTTTTTTTATATTTATTATTTGAGAAAGTATAATTTCACAACGAACTCCTTCTACATGAGCAAATTTAGGTCTTCAAGATAGTTCATCTCCTTTAATAGAACAATTAAATTTTTTCCACGATCATACATTATTAATTTTAATTATAATTACTATACTAATTGCTTATATTATATTTATATTATTTTTTAATAAATTTACTAATCGTTATTTACTTCATGGGCAAACTATTGAAATTATTTGAACTATTTTACCAGCTGTAATTTTAATATTTATTGCGTTCCCATCCTTGCGACTTTTATATTTAATAGATGAAATTAATAATCCTTTAATTACTTTAAAAGCAATTGGGCATCAATGATATTGAAGTTATGAATATTCTAATTTTTTAAATCTTGAATTTGATTCATATATAATTCCAACAAATGAACTAGATATAAATGGGTTCCGATTATTAGATGTAGATAACCGAATTATTTTACCTATAAATAACCAAATTCGAATTTTAGTAACTGCAACTGATGTTATTCATTCTTGAACAGTTCCTTCCTTGGGAGTAAAAATTGATGCAACTCCTGGGCGATTAAATCAAACAAATTTTTTAATTAATCAACCAGGATTATTCTTTGGACAATGTTCAGAAATTTGTGGGGCAAATCATAGTTTTATACCAATTGTGATCGAAAGAATTCCAATAAATTATTTTATTAAATGAATCTCTTCTCAAATAAATTACAAG-TTGAACGCATATTGCACATCGTAC-AAC--A-GTACGATGTACACATTTTTGAGTGCCTATATTTATC--TATTCAACTA-TAC--GT---G--------------T---------ATGCGC-----------------------------GT---TTCACT-------------------TCGGGTGGACAGGCGCATGGCCCC-------GTA------------------------------------A-----------GCACGTATGCGTAGT-GATGTTTTCCCGG------CC------------------TTC----GGTG-----------GT----CGGTAAAACATTGAAGATAGTCAG------------------------------GCG-CGTCCCGTCCGGCGC---------GGCGAGCGACGCG------GTTG-AT-GAATACATCCCC---TAGACCACACCA---------------------------------------------------------------------------------------------------------------------------------------------------------------------------------------------------------------------------------------------------------------------------CCCGGTTGG--TTA----TGT--------------------------TGTATTCCATCACACACTCGAACTCTCG-------------------------AACTCGGATAG-CA---TATCCA-GTAG
Ae._'Georgecraigius'_epactius --------CAGTCAGACCCATGCGGCGCTTGTTGGAGATGTCATAGATACCGCCCTCAGCCTCGGAGTGTTCACCGCGGGTTCCACGGACCTGCAGGTTGTACTTGTCGGCGATGGATTCCAGCTTGGCCATATCCTTAGCCAGCTTCGGGACCTTGATGTGGACCGAAGCACGGATGGTGGTTCCCAGGTTGGTTGGGCAGAAAGTCAGGAAGCCGAGACGTTCGTGGTGCGAGAATGGCACACGCTTCTCGATTTCGTTGACAGCGGTGACCAAACGGCGGTAGACCTGRCCCAAGTCGCCACCCATCTGCATGGAGATGATGCGGAGGTGATCTTCCTCGTTGCACCAGACCAGGAAGGTCTTGTTGTCRTTGTGGTAGATACCACGTCCGGATGGCCAGAAGCGGCAAGCGTTGGCGGCCTGCAGGAAACGGTCACCCTCCTTGAACAGGAAGTGGTCATCGATCAGCTGCTGCTGAACGGCCTTGTCCATGCCGGTCAGTGGGTAGAACTTGCCCTTCAGTTCACCTTCCAGTCCGGACAGGGTGGAGGAAACCTTGGCTTCCATCTCCTTGTACTGGGCCTCGGTCAGGCACGGGTTGAATGGATAGCCCTCCATCGAGCGACCGCAGCGGACACGGGTGGACACGACGAACTCACCGGTTGGGTCGACGTTGCCGAACGTGTTGACATCACCGAAGTCGGCGGCCGGCAAACGTTCCGATCGGCACGGGGCACCGGTCTTGATCTGTCCAGTGCTCAGACCAACAACCAGATCGGCAATGAAGGTATCCTCGGTTTCACCGGAACGGTGCGACACCATGGTTCCCCAACCGTTCTTCTTGGCCAGCAAGTGAGCGTTGATCGATTCAGTCACGCTACCGATCTGGTTGACCTTCAATAGCAGGCAGTTGCATGCCTTCTTCTCCACAGCAGTGGCAATACGCTTCGGGTTGGTCACAGTCAAATCATCACCGACAATCTGAATGCTAGTGTTAGCAGTGATCTTTGCCCAAGCATCCCAGTGATCCTGATCGAAGGGATCCTCAATACTGACGATAGGGAAGTCCTTGATGAAGCCCTGGTACATATCTTCCAATGCATCTGGGGTCAACCAGGCGCTCTGGTCCGACTTGGGATTCTTGAAGTCCAGATCGTACTTGCCATCTTTGTGGAATTCAGAAGCAGCGACATCCATACCGATTTCGACCTTTCCGGTGTAGCCAGCCTTTGCAATAGCATCCTGGATAAGGTTCAGAGCTTCCTTGTTTTCCAAGATGTTGGGTGCGAAACCACCCTCATCACCGACGGCGGTGGCATCCAAGCCGAATTTCGCCTTGATGACGTTCTTCAAATGATGGTAAACTTCTGAGCCAATCTTCATGGCTTCAGTGAAAGACGACGCTCCAGTAGG--------------------------GGTAACGGGGAATCAGGGTTCGATTCCGGAGAGGGAGCCTGAGAAATGGCTACCACATCCAAGGAAGGCAGCAGGCGCGTAAATTACCCAATCCCGGCACGGGGAGGTAGTGACGAGAAATAACAATATAAGACTCTTTTATGATGTCTTATAATTGGAATGAGTTGAGCATAAATCCTTCAACAAGGATCCAGTGGAGGGCAAGTCTGGTGCCAGCAGCCGCGGTAATTCCAGCTCCACTAGCGTATATTAAAATTGTTGCGGTTAAAACGTTCGAAGTTTATTCTTGTCCAACACGGGTGCTACTCC-TAATGTTGGGCAGTAGGTCACTGGATTGTTGCGACTATAAGACTGGGTGCGGCGC--GTTCCGTGCTT-------------------------------------CCCTCTCGCAGGGCGAG---CCGGCCG--CCGTAGTGTGGCGC-TGATGCCCTTCAACGGGTGCAGTGTACTTTCCACAAGCCCAGCTGCTATTACCTTGAACAAATTAGAGTGCTCTAAGCAGGCTATCA-TACGGCCGAGAATAATCTTGCATGGAATAATGGAATATGACCTCGGTCTTAACATTCATTGGTTTGTAATCCAGATCAAGAGGTAATGATTAACAGAAGTAGTTGGGGGCATTAGTATTACGGCGCGAGAGGTGAAATTCGTAGACCGTCGTAAGACTAACTAAAGCGAAAGCATTTGCCATGGATGCTTTCATTAATCAAGAACGAAAGTTAGAGGATCGAAGGCGATTAGATACCGCCCTAGTTCTAACCGTAAACTATGCCAATTAGCAATTGGGAGACGCTACATTATGGTGCTCTCAGTAGCTTCCGGGAAACCAAAATTAGGTTCCGGGGGAAGTATGGTTGCAAAGTTGAAACTTAAAGGAANTGACGGAAGG---------------ACTCCTTCT-AAAGCTAAATATCACCACG-AGA-CCGAT-AGCGAACAAGTACCGTGAGGGAAAGTTGAAAAGCAC-TCTGAATAGAGAGTC-AAAAAGTACGTGAAACTGCCTAGGGCTCAAACCCGTTGAACTCGATTATCC-GG-GCGGGGACATTCACCTGCGGC--TTCGC-----------------------------------------CGCCGCAGGGCACTTGTCC-CCGTCGTGCTCCCCGTGGGCCGCCAGAAGGACATTGCGATCCATTACGAAACAGCTTTG-GC----GTC--------------GCG---AGA----CGCA---AGGTCGCCCGACACGTTGCC-CCTTGGTGC------CGGTTGCTTGCCCCACAGTAGCGACGCTCAG-TTCCGAAGGCCTGTGCCGCGAGCTGGGG-CTTACT-GCACGCGGTGTG-------TT-GCAGTCGGGCGCGTGATGGATTCCCC-CGTACACC--CC-----------------GGGCGGTGGCCAA-TGGTCCCG-CC---GCCGGGACTGTCGATC-GGCAATGATAAAATCGAGGTACCTCCGGGACCCGTCTTGAAACACGGACCAAGAAGTCTATCTTGCGCGCGAGCCAATGGTCGT-CTC-CCCGAGCACCAAAGGCGCAGAAAACATAACTTGA---G--------------TTGTGCGGGATTACGGGCGCGGCTCTCCGCAGCGTCCCTCCATCCCCGGGTGTTGT-AGCCGGCATGCGGTGG-T----------GGTCGCCTCGT---------------------GC-GGCCGGCCACCGTGCCACAACATACCGCGAGTGTGCAGGATGTGACCCGAAAGATGGTGAACTATGCCTGATCAGGTTGAAGTCAGGGGAAACCCTGATGGAGGACCGAAGCAGTTCTGACGTACTTTATATTTTATTTTTGGGGTTTGATCCGGAATAGTAGGAACATCCCTAAGAATTTTAATTCGAGCAGAATTAAGTCAGCCAGGGATATTTATTGGTAATGACCAAATTTATAATGTAATTGTTACAGCCCATGCTTTTATTATAATTTTTTTTATAGTAATACCTATTATAATTGGAGGATTTGGAAATTGATTAGTTCCCTTAATACTAGGGGCTCCAGATATAGCTTTCCCACGAATAAATAACATAAGTTTTTGAATACTACCCCCTTCATTGACTCTTTTACTTTCTAGAAGTATAGTAGAAAATGGATCAGGAACTGGGTGAACTGTTTATCCCCCTCTTTCATCTGGGACAGCCCATGCAGGAGCTTCAGTAGACTTAACAATTTTTTCTCTTCATTTAGCCGGGATTTCTTCAATTTTAGGTGCTGTAAATTTTATTACAACTGTTATTAATATACGATCAGCAGGAATTACTTTAGACCGATTACCCCTATTTGTATGATCTGTAGTAATTACAGCTATTTTACTCTTATTATCTTTACCAGTATTAGCAGGGGCTATTACTATACTATTAACTGATCGAAATCTTAATACATCATTTTTTGACCCAATTGGAGGAGGAGACCCTATTCTTTATCAACATTTATTC--------------------------------------------------------------------------------------------------------------------------------------------------------------------------------------------------------------------------------------------------------------------------------------------------------------------------------------------------------------------------------------------------------------------------------------------------------------------------------------------------------------------------------------------------------------------------------------------------------------------------------------------------------------------------------------------------------------------------------------------------------------------------------------------------------------------------------------------------------------------------------------------------------------------------------------------------------------------------------------------------------------------------------------------------------------------------------------------------------------------------------------------------------------------------------------------------------------------------------------------------------------------------------------------------------------------------------------------------------------------------------------------------------------------------------------------------------------------------------------------------------------------------------------------------------------------------------------------------------------------------------------------------------------------------------------------------------------------------------------------------------------------------------------------------------------------------------------------------------------------------------------------------------------------------------------------------------------------------------------------------------------------------------------------------------------------------------------------------------------------------------------------------------------------------------------------------------------------------------------------------------------------------------------------------------------------------------------------------------------------------------------------------
Ae._'Geoskusea'_baisasi -----------------------------------------------------------------------------------------------------------------------------------------------------------------------------------------------------------------------------------------------------------------------------------------------------------------------------------------------------------------------------------------------------------------------------------------------------------------------------------------------------------------------------------------------------------------------------------------------------------------------------------------------------------------------------------------------------------------------------------------------------------------------------------------------------------------------------------------------------------------------------------------------------------------------------------------------------------------------------------------------------------------------------------------------------------------------------------------------------------------------------------------------------------------------------------------------------------------------------------------------------------------------------------------------------------------------------------------------------------------------------------------------------------------------------------------------------------------------------------------------------------------------------------------------------------------------------------------------------------------------------------------------------------------------------------------------------------------------------------------------------------------------------------------------------------------------------------------------------------------------------------------------------------------------------------------------------------------------------------------------------------------------------------------------------------------------------------------------------------------------------------------------------------------------------------------------------------------------------------------------------------------------------------------------------------------------------------------------------------------------------------------------------------------------------------------------------------------------------------------------------------------------------------------------------------------------------------------------------------------------------------------------------------------------------------------------------------------------------------------------------------------------------------------------------------------------------------------------------------------------------------------------------------------------------------------------------------------------------------------------------------------------------------------------------------------------------------------------------------------------------------------------------------------------------------------------------------------------------------------------------------------------------------------------------------------------------------------------------------------------------------------------------------------------------------------------------------------------ACATTATATTTTATTTTTGGTGTTTGATCTGGAATAATTGGAACATCATTAAGTGTATTAATTCGAACTGAATTAAGTCAACCCGGAATATTTATTGGAAATGATCAAATTTATAATGTAATTGTTACAGCCCATGCTTTTATTATAATTTTTTTTATAGTAATACCAATTATAATTGGAGGATTTGGAAATTGATTGGTTCCTTTAATATTAGGAGCCCCAGATATAGCTTTTCCTCGAATAAATAATATAAGTTTTTGAATGTTACCTCCATCTTTAACTCTTCTTCTTTCTAGAAGTATAGTAGATAATGGATCTGGAACAGGTTGAACGGTATATCCCCCTCTATCCTCTGGAACAGCTCATGCTGGAGCTTCAGTTGATTTAACTATTTTTTCACTTCATCTTGCAGGAATTTCTTCAATTTTAGGAGCTGTAAATTTTATTACTACTGTAATTAATATACGATCTTCAGGAATTACTTTAGATCGTTTACCTTTATTTGTTTGATCTGTTGTAATTACAGCAATTTTATTACTTTTATCTTTACCTGTACTAGCAGGTGCAATTACTATATTATTAACAGATCGAAACTTAAATACTTCATTTTTTGATCCTATTGGAGGAGGAGACCCAATTTTATACCAACATCTATTT--------------------------------------------------------------------------------------------------------------------------------------------------------------------------------------------------------------------------------------------------------------------------------------------------------------------------------------------------------------------------------------------------------------------------------------------------------------------------------------------------------------------------------------------------------------------------------------------------------------------------------------------------------------------------------------------------------------------------------------------------------------------------------------------------------------------------------------------------------------------------------------------------------------------------------------------------------------------------------------------------------------------------------------------------------------------------------------------------------------------------------------------------------------------------------------------------------------------------------------------------------------------------------------------------------------------------------------------------------------------------------------------------------------------------------------------------------------------------------------------------------------------------------------------------------------------------------------------------------------------------------------------------------------------------------------------------------------------------------------------------------------------------------------------------------------------------------------------------------------------------------------------------------------------------------------------------------------------------------------------------------------------------------------------------------------------------------------------------------------------------------------------------------------------------------------------------------------------------------------------------------------------------------------------------------------------------------------------------------------------------------------------------
Ae._'Gymnometopa'_mediovittatus -----------------------------------------------------------------------------------------------------------------------------------------------------------------------------------------------------------------------------------------------------------------------------------------------------------------------------------------------------------------------------------------------------------------------------------------------------------------------------------------------------------------------------------------------------------------------------------------------------------------------------------------------------------------------------------------------------------------------------------------------------------------------------------------------------------------------------------------------------------------------------------------------------------------------------------------------------------------------------------------------------------------------------------------------------------------------------------------------------------------------------------------------------------------------------------------------------------------------------------------------------------------------------------------------------------------------------------------------------------------------------------------------------------------------------------------------------------------------------------------------------------------------------------------------------------------------------------------------------------------------------------------------------------------------------------------------------------------------------------------------------------------------------------------------------------------------------------------------------------------------------------------------------------------------------------------------------------------------------------------------------------------------------------------------------------------------------------------------------------------------------------------------------------------------------------------------------------------------------------------------------------------------------------------------------------------------------------------------------------------------------------------------------------------------------------------------------------------------------------------------------------------------------------------------------------------------------------------------------------------------------------------------------------------------------------------------------------------------------------------------------------------------------------------------------------------------------------------------------------------------------------------------------------------------------------------------------------------------------------------------------------------------------------------------------------------------------------------------------------------------------------------------------------------------------------------------------------------------------------------------------------------------------------------------------------------------------------------------------------------------------------------------------------------------------------------------------------------------ACTTTATATTTTATTTTTGAAGTTTGATCAGGAATAGTTGGAACATCTTTAAGTGTTTTAATTCGGACTGAATTAAGTCAACCCGGGATATTTATTGGAAATGACCAAATTTATAACGTAATTGTTACAGCCCACGCTTTTATTATAATTTTTTTTATAGTAATGCCTATTATAATTGGAGGATTCGGAAATTGACTAGTTCCCTTAATATTAGGGGCCCCAGATATAGCTTTCCCTCGAATAAATAATATAAGTTTTTGAATACTTCCCCCTTCTTTAACTCTTCTTCTCTCCAGAAGTATAGTAGAAAATGGATCTGGTACAGGATGAACAGTTTACCCTCCTCTTTCTTCTGGAACAGCCCATGCCGGAGCATCTGTTGACTTAACAATTTTTTCTCTCCATTTAGCTGGGATTTCCTCAATTTTAGGAGCAGTAAATTTTATTACAACTGTAATTAATATACGATCAGCAGGAATTACTTTAGATCGGTTGCCTTTATTTGTATGATCTGTTGTTATTACTGCTATTCTTTTACTTTTATCATTACCAGTACTTGCGGGAGCTATTACGATATTATTAACTGACCGAAATTTAAATACTTCTTTTTTTGATCCAATTGGAGGAGGAGACCCTATTCTTTACCAACATTTATTT--------------------------------------------------------------------------------------------------------------------------------------------------------------------------------------------------------------------------------------------------------------------------------------------------------------------------------------------------------------------------------------------------------------------------------------------------------------------------------------------------------------------------------------------------------------------------------------------------------------------------------------------------------------------------------------------------------------------------------------------------------------------------------------------------------------------------------------------------------------------------------------------------------------------------------------------------------------------------------------------------------------------------------------------------------------------------------------------------------------------------------------------------------------------------------------------------------------------------------------------------------------------------------------------------------------------------------------------------------------------------------------------------------------------------------------------------------------------------------------------------------------------------------------------------------------------------------------------------------------------------------------------------------------------------------------------------------------------------------------------------------------------------------------------------------------------------------------------------------------------------------------------------------------------------------------------------------------------------------------------------------------------------------------------------------------------------------------------------------------------------------------------------------------------------------------------------------------------------------------------------------------------------------------------------------------------------------------------------------------------------------------------------
Ae._'Halaedes'_ashworthi --------------------------------------------------------------------------------------------------------------------------------------------------------------------------------------------------------------------------------------------------------------------------------------------------------------------------------------------------------------------------------------------------------------------------------------------------------------------------------------------------------------------------------------------------------------------------------------------------------------------------------------------------------------------------------------------------------------------------------------------------------------------------------------------------------------------------------------------------------------------------------------------------------------------------------------------------------------------------------------------------------------------------------------------------------------------------------------------------------------------------------------------------------------------------------------------------------------------------------------------------------------------------------------------------------------------------------------------------------------------------------------------------------------------------------------------------------------------------------------------------------------------------------------------------------------------------------------------------------------------------------------------------------------------------------------------------------------------------------------------------------------------------------------------------------------------------------------------------------------------------------------------------------------------------------------------------------------------------------------------------------------------------------------------------------------------------------------------------------------------------------------------------------------------------------------------------------------------------------------------------------------------------------------------------------------------------------------------------------------------------------------------------------------------------------------------------------------------------------------------------------------------------------------------------------------------------------------------------------------------------------------------------------------------------------------------------------------------------------------------------------------------------------------------------------------------------------------------------------------------------------------------------------------------------------------------------------------------------------------------------------------------------------------------------------------------------------------------------------------------------------------------------------------------------------------------------------------------------------------------------------------------------------------------------------------------------------------------------------------------------------------------------------------------------------------------------------------------------------------------------------------------------------------------------------------------------------------------------------------------------------------------------------------------------------------------------------------------------------------------------------------------------------------------------------------------------------------------------------------------------------------------------------------------------------------------------------------------------------------------------------------------------------------------------------------------------------------------------------------------------------------------------------------------------------------------------------------------------------------------------------------------------------------------------------------------------------------------------------------------------------------------------------------------------------------------------------------------------------------------------------------------------------------------------------------------------------------------------------------------------------------------------------------------------------------------------------------------------------------------------------------------------------------------------------------------------------------------------------------------------------------------------------------------------------ACATGAGCAAATTTAAATCTTCAAGATAGTTCATCTCCTTTAATAGAACAATTAAACTTTTTTCATGATCATACACTTTTAATTTTAATTATAATTACTATATTAATTGCTTATATTATATTTATATTATTTTTTAATAAATTTACTAATCGATATTTATTACATGGTCAAACAATTGAAATTATTTGAACTATTCTTCCAGCAGTAATTTTAATATTTATTGCATTTCCTTCATTACGTTTATTATATCTAATAGATGAAATTAATTCTCCTTTAATTACATTAAAAGCTATTGGACACCAATGGTATTGAAGTTATGAATATTCTAATTTCTTAAATTTAGAATTTGATTCTTATATAATTCCAACAAATGAATTAGATATAAATGGATTTCGATTATTAGATACAGATAATCGAATTATTCTTCCTATAAATAATCAAATTCGAATTTTAGTAACTGCAACAGATGTAATTCATTCTTGAACTGTTCCATCACTTGGAATTAAAATTGATGCAACACCTGGACGATTAAATCAAACTAACTTCTTAATTAATCAACCAGGATTATTCTTTGGACAATGTTCAGAAATTTGTGGAGCAAACCACAGATTTATACCAATTGTTATTGAAAGAATTCCAATAAATTATTTTATTAAATGAATTTCTTCTCAAATAAATTACACG-TTGAACGCATATTGCACATCGTAC-AAC--A-GTACGATGTACACATTTTTGAGTGCCTATCTTTATC--CATTCAACTG-TA--------G--------------C----------TGC--------------------------------------------------------------------------------------------------------------CCT------------------------------GC---TACGCGTAGTCGGCGTTTTCCT-G------CC------------------TTC----AGTG-----------G-----TGGTAAAACGTTGAAGATAGTCAG------------------------------ACT-GATGCCCCCCCCCCC---------------TGACGGGTATCAGGCTG-AT-GAATACATCCCA--CTAG-----------------------------------------------------------------------------------------------------------------------------------------------------------------------------------------------------------------------------------------------------------------------------------------TGGG--T------TGGGGTGATCCATCTCCCCCTAATCCAAGTGTATTCCATCAGCAAAG------------------------------------CCTCGAACGCATA-------CAAGTAG
Ae._'Halaedes'_australis --------------------------------------------------------------------------------------------------------------------------------------------------------------------------------------------------------------------------------------------------------------------------------------------------------------------------------------------------------------------------------------------------------------------------------------------------------------------------------------------------------------------------------------------------------------------------------------------------------------------------------------------------------------------------------------------------------------------------------------------------------------------------------------------------------------------------------------------------------------------------------------------------------------------------------------------------------------------------------------------------------------------------------------------------------------------------------------------------------------------------------------------------------------------------------------------------------------------------------------------------------------------------------------------------------------------------------------------------------------------------------------------------------------------------------------------------------------------------------------------------------------------------------------------------------------------------------------------------------------------------------------------------------------------------------------------------------------------------------------------------------------------------------------------------------------------------------------------------------------------------------------------------------------------------------------------------------------------------------------------------------------------------------------------------------------------------------------------------------------------------------------------------------------------------------------------------------------------------------------------------------------------------------------------------------------------------------------------------------------------------------------------------------------------------------------------------------------------------------------------------------------------------------------------------------------------------------------------------------------------------------------------------------------------------------------------------------------------------------------------------------------------------------------------------------------------------------------------------------------------------------------------------------------------------------------------------------------------------------------------------------------------------------------------------------------------------------------------------------------------------------------------------------------------------------------------------------------------------------------------------------------------------------------------------------------------------------------------------------------------------------------------------------------------------------------------------------------------------------------------------------------------------------------------------------------------------------------------------------------------------------------------------------------------------------------------------------------------------------------------------------------------------------------------------------------------------------------------------------------------------------------------------------------------------------------------------------------------------------------------------------------------------------------------------------------------------------------------------------------------------------------------------------------------------------------------------------------------------------------------------------------------------------------------------------------------------------------------------------------------------------------------------------------------------------------------------------------------------------------------------------------------------------------------------------------------------------------------------------------------------------------------------------------------------------------------------------------------------------------------------------------------------------------------------------------------------------------------------------------------------------------------------------------------------------ACATGAGCAAATTTAAATCTTCAAGATAGTTCATCTCCTTTAATAGAACAATTAAACTTTTTTCATGATCACACAATATTAATTTTAATTATAATTACTATATTAATTGCTTATATTATACTTATATTATTTTTCAATAAATTTACTAATCGATATTTATTACATGGACAAACAATTGAAATTATTTGAACTATTCTTCCAGCAGTAATTTTAATATTTATTGCCTTTCCTTCATTACGATTATTATATTTAATAGATGAAATTAATTCTCCTCTAATTACACTAAAAGCTATTGGGCATCAATGATATTGAAGTTATGAATATTCTAATTTTTTAAATTTAGAATTTGATTCTTACATAATTCCAACAAATGAATTAGATATGAATGGATTTCGATTATTAGATACAGATAACCGAATTATTCTTCCTATAAATAATCAAATTCGAATTTTAGTAACTGCAACAGATGTAATTCATTCTTGAACTGTTCCTTCTCTTGGAATTAAAATTGATGCAACACCTGGGCGATTAAATCAAACTAATTTTTTAATTAATCAACCAGGTTTATTTTTTGGACAATGTTCAGAAATTTGTGGAGCAAATCATAGTTTCATACCAATTGTTATTGAAAGAATTCCAATAAAGTATTTTATTAAATGAATCTCTTCTCAAATAAATTACAAG-TTGAACGCATATTGCACATCGTAC-AAC--A-GTACGATGTACACATTTTTGAGTGCCTATCTTTATC--CATTCAACTG-TA--------G--------------C--------------------------------------------------------------------------TC---TGGA----GGCTCCGGCC--------ATA--CCCGGCTTGGCTCTCT------------------------------GC---TACGCGTAGT-GGCGTTTTCCT-G------CC------------------TTC----AGTG-----------G-----TGGTAAAACGTTGAAGATAGTCAG------------------------------ACG-TGTGCG-ACTAGC-------------------GCGCG------GCTG-AT-GAATACATCCCA----AG-CCAGAGCTC---------------------------------------------------------------------------------------------------------------------------------------------------------------------------------------------------------------------------------------------------------------------------------------------GT---CTCTCA-----------------TGTATTCCATCGGCAAT--CCTA-------------------------------CCTCGAACGCATA---TA--CA-GTAG
Ae._'Halaedes'_wardangensis --------------------------------------------------------------------------------------------------------------------------------------------------------------------------------------------------------------------------------------------------------------------------------------------------------------------------------------------------------------------------------------------------------------------------------------------------------------------------------------------------------------------------------------------------------------------------------------------------------------------------------------------------------------------------------------------------------------------------------------------------------------------------------------------------------------------------------------------------------------------------------------------------------------------------------------------------------------------------------------------------------------------------------------------------------------------------------------------------------------------------------------------------------------------------------------------------------------------------------------------------------------------------------------------------------------------------------------------------------------------------------------------------------------------------------------------------------------------------------------------------------------------------------------------------------------------------------------------------------------------------------------------------------------------------------------------------------------------------------------------------------------------------------------------------------------------------------------------------------------------------------------------------------------------------------------------------------------------------------------------------------------------------------------------------------------------------------------------------------------------------------------------------------------------------------------------------------------------------------------------------------------------------------------------------------------------------------------------------------------------------------------------------------------------------------------------------------------------------------------------------------------------------------------------------------------------------------------------------------------------------------------------------------------------------------------------------------------------------------------------------------------------------------------------------------------------------------------------------------------------------------------------------------------------------------------------------------------------------------------------------------------------------------------------------------------------------------------------------------------------------------------------------------------------------------------------------------------------------------------------------------------------------------------------------------------------------------------------------------------------------------------------------------------------------------------------------------------------------------------------------------------------------------------------------------------------------------------------------------------------------------------------------------------------------------------------------------------------------------------------------------------------------------------------------------------------------------------------------------------------------------------------------------------------------------------------------------------------------------------------------------------------------------------------------------------------------------------------------------------------------------------------------------------------------------------------------------------------------------------------------------------------------------------------------------------------------------------------------------------------------------------------------------------------------------------------------------------------------------------------------------------------------------------------------------------------------------------------------------------------------------------------------------------------------------------------------------------------------------------------------------------------------------------------------------------------------------------------------------------------------------------------------------------------------------ACATGAGCAAATTTAAATCTTCAAGATAGTTCATCCCCTTTAATAGAACAATTAAACTTTTTTCATGATCACACAATATTAATTCTAATTATAATTACTATATTAATTGCTTATATTATATTTATATTATTTTTCAATAAATTTACTAATCGATATTTATTACATGGACAAACAATTGAAATTATTTGAACTATTCTTCCAGCAGTAATTTTAATATTTATTGCCTTTCCTTCATTACGATTATTATATTTAATAGATGAAATTAATTCTCCTTTAATTACACTGAAAGCTATTGGACATCAATGATATTGAAGTTATGAATATTCCAATTTTTTAAATTTAGAATTTGATTCTTACATAATTCCAACAAATGAATTAGATATAAATGGATTTCGATTATTAGATACAGATAACCGAATTATTCTTCCTATAAATAATCAAATTCGAATTTTAGTAACTGCAACAGATGTAATTCATTCTTGAACTGTTCCTTCTCTTGGAATTAAAATTGATGCAACACCTGGACGATTAAATCAAACTAATTTTTTAATTAATCAACCAGGTTTATTTTTTGGGCAATGTTCAGAAATTTGTGGAGCAAATCACAGTTTCATACCAATTGTTATTGAAAGAATTCCAATAAAGTATTTTATTAAATGAATCTCTTCTCAAATAAATTACACG-TTGAACGCATATTGCACATCGTAC-AAC--A-GTACGATGTACACATTTTTGAGTGCCTATCTTTATC--CATTCAACTG-TA--------G--------------C--------------------------------------------------------------------------TC---TGGA-----GCTCCGGCC--------ATACCCCCGGCTTGGCTCTCT------------------------------GC---TACGCGTAGT-GGCGTTTTCCT-G------CC------------------TTC----AGTG-----------G-----TGGTAAAACGTTGAAGATAGTCAG------------------------------ACG-TGTGCGAACAAGC-------------------GCGCG------GCTG-AT-GAATACATCCCA----AG--CAGAGCTC---------------------------------------------------------------------------------------------------------------------------------------------------------------------------------------------------------------------------------------------------------------------------------------------GT---CTCTCA-----------------TGTATTCCATCGGCAAT--CCTA-------------------------------CCTCGAACGCATA---TATACA-GTAG
Ae._'Himalaius'_gilli --------------------------------------------------------------------------------------------------------------------------------------------------------------------------------------------------------------------------------------------------------------------------------------------------------------------------------------------------------------------------------------------------------------------------------------------------------------------------------------------------------------------------------------------------------------------------------------------------------------------------------------------------------------------------------------------------------------------------------------------------------------------------------------------------------------------------------------------------------------------------------------------------------------------------------------------------------------------------------------------------------------------------------------------------------------------------------------------------------------------------------------------------------------------------------------------------------------------------------------------------------------------------------------------------------------------------------------------------------------------------------------------------------------------------------------------------------------------------------------------------------------------------------------------------------------------------------------------------------------------------------------------------------------------------------------------------------------------------------------------------------------------------------------------------------------------------------------------------------------------------------------------------------------------------------------------------------------------------------------------------------------------------------------------------------------------------------------------------------------------------------------------------------------------------------------------------------------------------------------------------------------------------------------------------------------------------------------------------------------------------------------------------------------------------------------------------------------------------------ACTCCTTCT--AAGCTAAATATCACCACG-AGA-CCGAT-AGCGAACAAGTACCGTGAGGGAAAGTTGAAAAGCAC-TCTGAATAGAGAGTC-AAAAAGTACGTGAAACTGCCTAGGGCTCAAGCCCGTTGAACTCGATTATCC-GA-GCGGAGACATTCACCTGCGGT--CGGC-----CGG---CGCTC-CC-----ACCGAGTGCCG--GTA--AGCCGCAGGGCACTTGTCT-CCCGCG--------------TTCCACGAGGACATTGCGATCCATTACGAAACGGCTTTG-GCGGGTGTC--------------GCA---AGACGCCTGCA---AGGTTGCCCGACAG-TTGCC-CCTTGGTGC------CGGTTGTTTGCCCCACAGTAGCGACGCTCAG-TTCCGAAGGCCTGTGCCGCGAGCTGGGGCATTACT-GCACGTGGTGTT-------TT-GCAGTCGGGCGCGTGATGGATTTCCG-CGTACACC--GC-----------------CGGCCTTCCCGCATAGGGCCCG-------TGCGGACTGTCGATC-GGCAATGATAAAATCGAGGTACCTCCGGGACCCGTCTTGAAACACGGA????????????????????????????ATGGTCGT-CCG--CTGGACACCAAAGGCGCAGAAAACACGACTTGA---G--------------TTGTGCGGGATTACGGGCGCGGCTCTCCGCGGCGTCCCTCCATCCCCGGGTGTTGT-AACCGGCATGCGGTGG-TTCCCTGGGC--GGGGTCTC------CCT--------------TC-CCATTTCCACCGTGCCACAACATACCGTGAGTGTGCAGGATGTGACCCGAAAGATGGTGAACTATGCCTGATCAGGTTGAAGTCAGGGGAAACCCTGATGGAGGACCGAAGCAGTTCTGACGT------------------GGA-TTTGATCAGGAATAGTAGGAACATCTTTAAGAATCTTAATTCGTTTAGAATTAAATCAACCAGGTGTATTTATTGGAAATGACCAAATTTATAATGTAATCGTAACAGCTCATGCTTTTATTATAATTTTTTTTATAGTAATACCTATTATAATTGGAGGATTTGGAAATTGATTAGTCCCACTAATACTAGGAGCTCCCGATATAGCATTTCCTCGTATAAATAATATAAGTTTTTGAATACTTCCTCCATCTTTAACTCTTCTTCTATCCAGAAGTATAGTAGAAAATGGATCTGGTACTGGATGAACAGTTTATCCACCTCTTTCATCAGGAACTGCCCATGCTGGAGCTTCAGTTGATTTAACAATTTTTTCTCTTCATTTAGCTGGGGTATCTTCAATTTTAGGAGCAGTAAATTTTATTACTACTGTAATTAATATACGATCTTCAGGTATTACCTTAGATCGACTACCTTTATTTGTTTGATCTGTTGTTATTACTGCTATTTTATTACTTTTATCTTTACCAGTTTTAGCTGGAGCTATTACTATACTATTAACAGATCGAAACTTAAATACTTCTTTTTTTGATCCTATTGGAGGTGGAGATCCTATTTTATATCAACATTTATTTTGATTTTTTGGY------------------------------------------------------------------------------------------------------------------------------------------------------------------------------------------------------------------------------------------------------------------------------------------------------------------------------------------------------------------------------------------------------------------------------------------------------------------------------------------------------------------------------------------------------------------------------------------------------------------------------------------------------------------------------------------------------------------------------------------------------------ACATGAGCAAATTTAGGACTACAAGATAGTATATCTCCCTTAATAGAACAACTAAACTTTTTTCACGACCACACTCTTTTAATTTTAATTATAATTACTACATTAATTGCATATATTATATTTATATTATTTTTTAATAAATTTACTAACCGATATTTACTTCATGGACAAACAATTGAAATTATTTGAACTATTTTACCAGCTGTAATTTTAATATTTATTGCTTTCCCATCATTACGATTATTATATTTAATAGATGAAATTAATTCTCCTTTAATTACATTAAAAGCAGTAGGTCACCAATGATATTGAAGTTATGAATATTCTAATTTTCTAAATTTAGAATTTGATTCATATATAATCCCCACAAATGAATTAAATACTGATGGATTCCGATCATTAGATGTTGATAATCGAATCATTTTACCTATAAATAACCAAATTCGAATTTTAGTAACTGCAACTGATGTAATTCATTCATGAACTATTCCTTCTCTAGGAGTTAAAATTGATGCAACACCTGGACGATTAAATCAAACTAATTTTTTAATTAATCAACCAGGATTATTTTTTGGACAATGTTCAGAAATTTGTGGAGCTAATCATAGTTTTATACCAATTGTAATTGAAAGAATTCCTATAAATTATTTTATTAAATGAATTTCTTCTCAAATTAATT-------------------------------------------------------------------------------------------------------------------------------------------------------------------------------------------------------------------------------------------------------------------------------------------------------------------------------------------------------------------------------------------------------------------------------------------------------------------------------------------------------------------------------------------------------------------------------------------------------------------------------------------------------------------------------------------------------------------------------------------------------------------------------------------------------------------------------------------------------------------------------------------------------------------
Ae._'Hulecoeteomyia'_chrysolineatus --------------------------------------------------------------------------------------------------------------------------------------------------------------------------------------------------------------------------------------------------------------------------------------------------------------------------------------------------------------------------------------------------------------------------------------------------------------------------------------------------------------------------------------------------------------------------------------------------------------------------------------------------------------------------------------------------------------------------------------------------------------------------------------------------------------------------------------------------------------------------------------------------------------------------------------------------------------------------------------------------------------------------------------------------------------------------------------------------------------------------------------------------------------------------------------------------------------------------------------------------------------------------------------------------------------------------------------------------------------------------------------------------------------------------------------------------------------------------------------------------------------------------------------------------------------------------------------------------------------------------------------------------------------------------------------------------------------------------------------------------------------------------------------------------------------------------------------------------------------------------------------------------------------------------------------------------------------------------------------------------------------------------------------------------------------------------------------------------------------------------------------------------------------------------------------------------------------------------------------------------------------------------------------------------------------------------------------------------------------------------------------------------------------------------------------------------------------------------------ACTCCTTCT--AAGCTAAATATCACCACG-AGA-CCGAT-AGCGAACAAGTACCGTGAGGGAAAGTTGAAAAGCAC-TCTGAATAGAGAGTC-AAAAAGTACGTGAAACTGCCTAGGGCTCAAGCCCGTTGAACTCGATTATCC-GA-GCGGAGACATTCACCTGCGGC--CGGG-----CCC-------------------GTTCGCGG--GTC--CGCTGCAGGGCACTTGTCT-CCCGCG--------------CTACACGAGGACATTGCGATCCATTACGAAACAGCTTCT-GC----GTC--------------GCA---AGA----CGCA---AGGTCGCCCGACAG-TTGCC-CCTTGGTGC------CGGTTGCTTGCCCCACCGTAGCGACGCTCAG-TTCTGAAGGCCTGTGCCGCGAGCTGGGG-CTTACT-GCACGTGGTGTT--------T-GCAGTCGGGCGCGTGATGGATTCCAG-CGTACACC--GT-----------------CGGCCTTCCCGTATAGGGTCCG--------ACGGACTGTCGATC-GGCAATGATAAAATCGAGGTACCTCCGGGACCCGTCTTGAAACACGGA--------------------------------------------------------------------------------------------------------------------------------------------------------------------------------------------------------------------------------------------------------------------------------------------------------------------------------------------------------------TTTTGGAGTTTGATCTGGAATAGTCGGAACATCATTAAGAATTTTAATTCGAACTGAATTAAGACACCCTGGAATATTCATTGGAAATGATCAAGTCTATAATGTTATTGTAACAGCTCATGCTTTCATCATAATTTTTTTTATAGTTATACCAATTATAATTGGAGGATTTGGAAATTGATTAGTTCCTCTAATATTAGGGGCCCCCGATATAGCTTTCCCACGAATAAATAATATAAGTTTTTGAATACTACCTCCTTCATTAACACTCCTACTTTCAAGTAGCATAGTAGAAAATGGATCTGGAACAGGATGAACCGTTTACCCCCCTTTATCATCAGGAACAGCTCATGCAGGAGCTTCAGTTGATTTAACTATTTTCTCTCTACACTTAGCAGGTATTTCTTCAATTTTAGGAGCAGTAAATTTTATTACAACTGTAATTAATATACGATCAGCTGGAATTACATTAGACCGACTACCTTTATTCGTTTGATCTGTTGTTATTACTGCTATTTTACTTCTTTTATCTCTCCCAGTATTAGCTGGAGCTATTACTATATTACTAACAGACCGAAATTTAAATACTTCATTTTTTGACCCAATTGGAGGAGGAGACCCTATTTTATATCAACATTTATTTTGATTTTTTGGACACCCAGAAGTTTATATTTTAATTTTACCTGGATTTGGAATAATTTCTCATATTATTACACAAGAAAGAGGAAAAAAGGAAACATTTGGAACATTAGGAATAATTTATGCTATATTAACAATTGGATTACTTGGATTTATTGTATGAGCTCATCATATATTTACTGTTGGAATAGATGTAGATACACGAGCTTATTTTACTTCTGCTACAATAATTATTGCTGTTCCAACTGGAATTAAAATTTTTAA----------------------------------------------------------------------------------------------------------------------------------------------------------------------------------------------------------------------------------------------------------------------------------------------------------------------------------------------------------------------------------------------------------------------------------------------------------------------------------------------------ACATGAGCAAATCTAGGGCTTCAAGACAGATCTTCTCCATTAATAGAACAATTAAATTTTTTCCATGATCATACTCTTTTAATTTTAATTATAATTACTGCATTAATTGCTTATATTATATTTATACTATTTTTTAATAAATTTACAAATCGATATTTATTACATGGACAAACAATTGAAATTATTTGAACTATTTTACCTGCAGTAATTTTAATATTTATTGCTTTTCCTTCTTTACGTTTATTATATTTAATAGATGAAATTAATTCCCCTCTAATTACTTTGAAGGCTATTGGTCATCAATGATATTGAAGTTATGAATATTCTAACTTTTTAAATTTAGAATTTGATTCTTATATAATCCCAACAAATGAATTAGACACAAACGGATTCCGATTATTAGATGTAGACAATCGAATTATTTTACCTATAAATAATCAAATTCGAATTTTAGTTACTGCAACTGATGTTATTCATTCTTGAACTGTCCCATCCTTAGGAGTAAAAATTGACGCAACACCTGGACGATTAAATCAAACTAATTTTTTAATTAATCAACCAGGATTATTTTTTGGACAATGTTCAGAAATTTGTGGAGCTAATCATAGTTTTATACCAATTGTAGTTGAAAGAATTCCTATAAATTATTTTATTAAATGAGTTTCTTCCCAAATAAATT-------------------------------------------------------------------------------------------------------------------------------------------------------------------------------------------------------------------------------------------------------------------------------------------------------------------------------------------------------------------------------------------------------------------------------------------------------------------------------------------------------------------------------------------------------------------------------------------------------------------------------------------------------------------------------------------------------------------------------------------------------------------------------------------------------------------------------------------------------------------------------------------------------------------
Ae._'Hulecoeteomyia'_formosensis --------------------------------------------------------------------------------------------------------------------------------------------------------------------------------------------------------------------------------------------------------------------------------------------------------------------------------------------------------------------------------------------------------------------------------------------------------------------------------------------------------------------------------------------------------------------------------------------------------------------------------------------------------------------------------------------------------------------------------------------------------------------------------------------------------------------------------------------------------------------------------------------------------------------------------------------------------------------------------------------------------------------------------------------------------------------------------------------------------------------------------------------------------------------------------------------------------------------------------------------------------------------------------------------------------------------------------------------------------------------------------------------------------------------------------------------------------------------------------------------------------------------------------------------------------------------------------------------------------------------------------------------------------------------------------------------------------------------------------------------------------------------------------------------------------------------------------------------------------------------------------------------------------------------------------------------------------------------------------------------------------------------------------------------------------------------------------------------------------------------------------------------------------------------------------------------------------------------------------------------------------------------------------------------------------------------------------------------------------------------------------------------------------------------------------------------------------------------------------ACTCCTTCT--AAGCTAAATATCACCACG-AGA-CCGAT-AGCGAACAAGTACCGTGAGGGAAAGTTGAAAAGCAC-TCTGAATAGAGAGTC-AAAAAGTACGTGAAACTGCCTAGGGCTCAAGCCCGTTGAACTCGATTATCC-GA-GCGGAGACATTCACCTGCGGC--CGGG-----CCA------------------CT-----G---GTC--CGCTGCAGGGCACTTGTCT-CCCGCGC-------------CTACACGAGGACATTGCGATCCATTACGAAACAGCTTCT-GC----GTC--------------GCA---AGA----CGCA---AGGTCGCCCGACAG-TTGCC-CCTTGGTGC------CGGTTGCTTGCCCCACCGTAGCGACGCTCAG-TTCCGAAGGCCTGTGCCGCGAGCTGGGG-CTTACT-GCACGTGGTGTT--------T-GCAGTCGGGCGCGTGATGGATTCCAG-CGTACACC--GT-----------------CGGCCTTCCCGCA-ACGGGCCG--------GCGGACTGTCGATC-GGCAATGATAAAATCGAGGTACCTCCGGGACCCGTCTTGA-CCACGGA---------------------------------------------------------------------------------------------------------------------------------------------------------------------------------------------------------------------------------------------------------------------------------------------------------------------------------------------------------------------GGTTGATCAGGAATAGTTGGAACATCTCTAAGAATCTTAATTCGAACTGAATTAAGCCATCCCGGAATATTTATTGGGAATGATCAAATTTATAATGTTATTGTAACAGCTCATGCTTTTATTATAATTTTTTTTATAGTTATACCAATTATAATTGGAGGATTTGGAAATTGATTAGTACCTCTAATATTAGGGGCTCCTGATATAGCTTTTCCTCGAATAAATAATATAAGTTTTTGAATATTACCTCCCTCATTAACTCTACTACTTTCTAGTAGTATAGTAGAAAATGGAGCTGGGACCGGATGAACTGTTTATCCTCCTTTATCTTCAGGAACTGCCCATGCAGGAGCTTCAGTAGATTTAACTATTTTTTCACTTCATTTAGCTGGGATTTCTTCAATTTTAGGGGCAGTAAATTTTATTACCACTGTAATTAATATACGATCAGCAGGAATTACTTTAGATCGTCTTCCCTTATTTGTATGATCAGTAGTAATTACTGCCGTATTATTACTCTTATCCCTTCCTGTTCTAGCCGGAGCTATTACTATATTATTAACAGACCGAAACCTAAATACTTCCTTTTTTGATCCAGTAGGAGGGGGAGACCCTATTTTATACCAACATTTATTTTGATTTTTTGGT------------------------------------------------------------------------------------------------------------------------------------------------------------------------------------------------------------------------------------------------------------------------------------------------------------------------------------------------------------------------------------------------------------------------------------------------------------------------------------------------------------------------------------------------------------------------------------------------------------------------------------------------------------------------------------------------------------------------------------------------------------ACATGAGCAAATTTAAGACTTCAAGATAGCTCTTCCCCTTTAATAGAACAATTAAATTTTTTTCATGATCACACTCTTTTAATTTTAATTATAATTACTATATTAATTGCTTATATTATATTTATATTATTTTTTAATAAATTTACTAACCGATATTTATTACACGGACAAACAATTGAAATTATTTGAACTATTCTTCCTGCAGTAATTTTAATATTTATTGCTTTTCCTTCTTTACGTTTATTATACTTAATAGATGAAATTAATTCCCCTCTAATTACTTTAAAAGCTATTGGTCACCAATGATATTGAAGTTATGAATATTCTAACTTTTTAAATCTAGAATTTGATTCATATATAATTCCTACAAATGATTTAAACCTTAACGGGTTTCGACTATTAGATGTCGATAATCGAATTATTTTACCTTTAAATAACCAAATTCGAATTTTAGTTACTGCTACTGACGTAATTCATTCTTGAACTATTCCTTCTTTAGGGGTAAAAATTGATGCAACACCAGGGCGTTTAAATCAAACTAATTTTCTAATCAACCAACCTGGGCTATTTTTTGGCCAATGTTCAGAAATTTGCGGAGCTAATCATAGATTTATACCAATTGTAATTGAAAGAATTCCCATAAATTATTTTATTAAATGAATTTCTTCTAAAATAAATT-------------------------------------------------------------------------------------------------------------------------------------------------------------------------------------------------------------------------------------------------------------------------------------------------------------------------------------------------------------------------------------------------------------------------------------------------------------------------------------------------------------------------------------------------------------------------------------------------------------------------------------------------------------------------------------------------------------------------------------------------------------------------------------------------------------------------------------------------------------------------------------------------------------------
Ae._'Hulecoeteomyia'_harveyi ---------------------------------------------------------------------------------------------------------------------------------------------------------------------------------------------------------------------------------------------------------------------------------------------------------------------------------------------------------------------------------------------------------------------------------------------------------------------------------------------------------------------------------------------------------------------------------------------------------------------------------------------------------------------------------------------------------------------------------------------------------------------------------------------------------------------------------------------------------------------------------------------------------------------------------------------------------------------------------------------------------------------------------------------------------------------------------------------------------------------------------------------------------------------------------------------------------------------------------------------------------------------------------------------------------------------------------------------------------------------------------------------------------------------------------------------------------------------------------------------------------------------------------------------------------------------------------------------------------------------------------------------------------------------------------------------------------------------------------------------------------------------------------------------------------------------------------------------------------------------------------------------------------------------------------------------------------------------------------------------------------------------------------------------------------------------------------------------------------------------------------------------------------------------------------------------------------------------------------------------------------------------------------------------------------------------------------------------------------------------------------------------------------------------------------------------------------------------------------------------------------------------------------------------------------------------------------------------------------------------------------------------------------------------------------------------------------------------------------------------------------------------------------------------------------------------------------------------------------------------------------------------------------------------------------------------------------------------------------------------------------------------------------------------------------------------------------------------------------------------------------------------------------------------------------------------------------------------------------------------------------------------------------------------------------------------------------------------------------------------------------------------------------------------------------------------------------------------------------TTATTTTTGGAGTTTGATCTGGAATAGTCGGAACATCATTAAGAATTTTAATTCGAACTGAATTAAGACACCCTGGAATATTCATTGGAAATGATCAAGTCTATAATGTTATTGTAACAGCTCATGCTTTCATCATAATTTTTTTTATAGTTATACCAATTATAATTGGAGGATTTGGAAATTGATTAGTTCCTCTAATATTAGGGGCCCCTGATATAGCTTTCCCTCGAATAAATAATATAAGTTTTTGAATACTACCTCCTTCATTAACACTCCTACTTTCAAGTAGTATAGTAGAAAATGGATCTGGAACAGGATGAACCGTTTACCCCCCTTTATCTTCAGGAACTGCTCATGCAGGAGCTTCAGTTGATTTAACTATTTTCTCTCTTCACTTAGCAGGTATTTCTTCAATTTTAGGGGCAGTAAATTTTATTACAACTGTAATTAATATACGATCAGCTGGAATTACATTAGACCGATTACCTTTATTTGTTTGATCTGTTGTTATTACTGCTATTTTACTTCTTTTATCTCTCCCAGTTTTAGCTGGAGCTATTACTATATTACTAACAGACCGAAATTTAAATACTTCATTTTTTGACCCAATTGGAGGAGGAGACCCTATTTTATATCAACATTTATTTTGATTTTTTGGTCACCGGGAAAGTTACAATTTAATTTTACCTGGATTTGGAATAATTTCCCATATTATTACACAAGAAAGAGGAAAAAAGGAAACATTTGGAACATTAGGAATAATTTATGCTATATTAACTATTGGATTATTAGGATTTATTGTTTGAGCACATCACATATTCACTGTCGGAATAGATGTTGATACACGAGCCTATTTCACTTCTGCTACAATAATTATTGCAGTACCAACAGGAATTAAAATTTTTAGATGATTAGCCACTCTTCATGGAACACAACTAACTTATAGCCCAGCTTTACTTTGATCATTAGGATTTGTATTCTTATTTACAGTAGGGGGATTAACAGGGGTAGTTCTTGCTAATTCATCAATTGATATCATTTTACATGATACTTATTATGTAGTAGCCCATTTTCATTATGTTTTATCTATAGGAGCAGTATTTGCAATTATAGCAGGATTTATCCACTGATTCCCTTTATTAACAGGATTAGTAATAAACCCCTCATGATTAAAGGCTCAATTTGCAATAATATTCATTGGGGTAAATTTAACGTTTTTCCCTCAACACTTCTTAGGA---------------------------------------------------------------------------------------------------------------------------------------------------------ACATGAGCAAATCTAGGACTTCAAGATAGATCTTCTCCATTAATAGAACAATTAAATTTTTTCCATGATCATACTCTTTTAATTTTAATTATAATTACTGCATTAATTGCTTATATTATATTTATACTATTTTTTAATAAATTTACAAATCGATATTTATTACATGGACAAACAATTGAAATTATTTGAACTATTTTACCTGCAGTAATTTTAATATTTATTGCTTTTCCTTCTTTACGTTTATTATATTTAATAGATGAAATTAATTCCCCTCTAATTACTTTGAAGGCTATTGGTCATCAATGATATTGAAGTTATGAATATTCTAACTTTTTAAATTTAGAATTTGATTCTTATATAATCCCAACAAATGAATTAGACACAAACGGATTCCGATTATTAGATGTAGACAATCGAATTATTTTACCTATAAATAATCAAATTCGAATTTTAGTTACTGCTACTGATGTTATTCATTCTTGAACTGTTCCATCCTTAGGAGTAAAAATTGACGCAACACCTGGACGATTAAATCAAACTAATTTTTTAATTAATCAACCAGGATTATTTTTTGGACAATGTTCAGAAATTTGCGGAGCTAATCATAGTTTTATACCAATTGTAGTTGAAAGAATTCCTATAAATTATTTTATTAAATGAGTTTCTTCCCAAATAAATT-------------------------------------------------------------------------------------------------------------------------------------------------------------------------------------------------------------------------------------------------------------------------------------------------------------------------------------------------------------------------------------------------------------------------------------------------------------------------------------------------------------------------------------------------------------------------------------------------------------------------------------------------------------------------------------------------------------------------------------------------------------------------------------------------------------------------------------------------------------------------------------------------------------------
Ae._'Hulecoeteomyia'_japonicus CTGGAATTCAGTCAGACCCATGCGGCGCTTGTTGGAGATGTCATAGATACCGCCCTCAGCCTCGGAGTGCTCACCGCGGGTTCCACGGACCTGCAGGTTGTATTTGTCGGCAATGGATTCCAGCTTGGCCATATCCTTAGCCAGCTTGGGGACCTTGATGTGGACCGAAGCGCGGATGGTGGTTCCCAGGTTGGTTGGGCAGAAGGTCAGGAAACCGAGACGGTCGTGGTGCGAGAATGGGATACGCTTCTCGATGTCGTTGACAGCGGTGACCAGACGGCGGTAGACCTGGCCCAGATCGCCACCCATCTGCATGGAGATGATGCGGAGGTGATCCTCTTCGTTGCACCAGACCAGGAAGGTCTTGTTGTCATTGTGGTAGATACCACGTCCAGATGGCCAGTAACGGCAAGCGTTGGCGGCCTGCAGGAAACGATCGCCCTCCTTGAACAGGAAGTGATCGTCGATCAGCTGCTGCTGGACGGCCTTGTCCATACCGGTCAATGGGTAGAACTTGCCCTTCAGTTCACCTTCCAGTCCGGACAGGGTGGAGGAAACCTTGGATTCCATCTCCTTGTACTGGGCCTCGGTCAGGCATGGGTTGAAGGGGTAGCCCTCCATCGAGCGACCGCAACGGACGCGGGTCGACACGACGAACTCGCCGGTGGGGTCAACGTTGGCGAACGAGTCGACATCGCCGAAGTCCGAGGCCGG-------------------------------------------------------------------------------------------------------------------------------------------------------------------------------------ACCTTCACCAACAGGCAGTTGCAAGACTTCTTCTCCACAGCAGTGGCAATGCGCTTGGGGTTGGTCACATTCAAATCGTCACCAACGATCTGGATGGTAGTATTGGCAGTCATCTTTGCCCAGGCACCCCAATGATCTTGATCGAAGGGATCCTCAATACTGACAATTGGGAAATCCTTGATGAAGCCTTGGTACATATCTTCCAGCGCATCAGGAGTCAACCAAGCGCTCTGGTCCGATTTGGGATTCTTGAAGTCCAGATCGTACTTGCCATCCTTGTGGAATTCTGATGCGGCAACGTCCATACCGATCTCGACCTTGCCAGTATAGCCAGCCTTGGCAATAGCATCCTGAATCAGATTCAGAGCTTCATTGTTTTCCAGGATGTTGGGGGCGAAACCACCCTCATCACCGACAGCGACGGCGTCCACACCGAANTTGGNCTTGATGACGTTCTTNAGGTGATGGTACACCTCCGAACCGATCTTCATGGCCTNGGTGAANGACGAAGC---------TATAGAGGACTACCATGGTTGCAACGGGTAACGGGGAATCAGGGTTCGATTCCGGAGAGGGAGCCTGAGAAATGGCTACCACATCCAAGGAAGGCAGCAGGCGCGTAAATTACCCAATCCCGGCACGGGGAGGTAGTGACGAGAAATAACAATATAAGACTCTTTTATGATGTCTTATAATTGGAATGAGTTGAGCATAAATCCTTCAACAAGGATCAAGTGGAGGGCAAGTCTGGTGCCAGCAGCCGCGGTAATTCCAGCTCCACTAGCGTATATTAAAATTGTTGCGGTTAAAACGTTCGAAGTTTATTCTTGTCCAACACGGGTGCTACTCC-TAATGTT-GGCAGTAGGTCACTGGATTGTTGCGACTATAAGACTGGGTGCGCCGG---TTCGCCTCGC---------------------------------------------------------GCGGCCG--GCGTAGTGTGGCGC-TGATGCCCTTCAACGGGTGCAGTGTATTCTCCACAAGCCCAGCTGCTATTACCTTGAACAAATTAGAGTGCTCTAAGCAGGCTATCC-TACGGCCGAGAATAATCTTGCATGGAATAATGGAATATGACCTCGGTCTTAATATTCATTGGTTTGTAATCCAGATCAAGAGGTAATGATTAACAGAAGTAGTTGGGGGCATTAGTATTACGGCGCGAGAGGTGAAATTCGTAGACCGTCGTAAGACTAACTAAAGCGAAAGCATTTGCCATGGATGCTTTCATTAATCAAGAACGAAAGTTAGAGGATCGAAGGCGATTAGATACCGCCCTAGTTCTAACCGTAAACTATGCCAATTAGCAATTGGGAGACGCTACATTATGGTGCTCTCAGTAGCTTCCGGGAAACCAAAATTAGGTTCCGGGGGAAGTATGGTTGCAAAGTTGAAACTTAAAGGAATTGACGGAAGGGCACCACCAGGAGTGACTCCTTCT-AAAGCTAAATATCACCACG-AGA-CCGAT-AGCGAACAAGTACCGTGAGGGAAAGTTGAAAAGCAC-TCTGAATAGAGAGTC-AAAAAGTACGTGAAACTGCCTAGGGCTCAAGCCCGTTGAACTCGATTATCC-GA-GCGGAGACATTCACCTGCGGC--CGG------GGG------------------CTTTGCCGC--CCA--YGCTGCAGGGCACTTGTCT-CCCGCG--------------CTACACGAGGACATTGCGATCCATTACGAAACAGCTTCT-GC----GTC--------------GCA---AGA----CGCA---AGGTCGCCCGACAG-TTGCC-CCTTGGTGC------CGGTTGCTTGCCCCACCGTAGCGACGCTCAG-TTCYGAAGGCCTGTGCCGCGAGCTGGGG-CTTACT-GCACGTGGTGTT--------T-GCAGTCGGGCGCGTGATGGATTCCAG-CGTACACC--GT-----------------CGGCCTTCCCGCA-ATGGGCCG--------GCGGACTGTCGATC-GGCAATGATAAAATCGAGGTACCTCCGGGACCCGTCTTGAAACACGGACCAAGAAGTCTATCTTGCGCGCGAGCCAATGGTCGTCCCT-CCGGAACACCAAAGGCGCAAAAAACATAACTTGA---G--------------TTGTGCGGGATTACGGGCGCGGCTCTCCGCAGCGTCCCTCCATCCCCGGGTGTTGT-ATCCGGCATGCGGTGG-T-----------GGCTCCTCG----------------------GG-GGCCCGCCACCGTGCCACAACATACCGTGAGTGTGCAGGATGTGACCCGAAAGATGGTGAACTATGCCTGATCAGGTTGAAGTCAGGGGAAACCCTGATGGAGGACCGAAGCAGTTCTGACGTACTTTATACTTTATTTTTGGTGTTTGATCCGGAATAGTAGGAACATCTTTAAGAATTTTAATTCGTACTGAATTAAGACACCCAGGAATATTTATTGGAAATGATCAAGTTTATAATGTTATTGTAACAGCTCATGCTTTTATTATAATTTTTTTTATAGTTATACCTATTATAATTGGAGGGTTTGGAAATTGACTAGTTCCTTTAATATTAGGAGCTCCAGATATAGCTTTCCCTCGAATAAATAATATAAGTTTTTGAATATTACCCCCTTCCTTAACCTTACTACTTTCAAGTAGAATGGTAGAAAATGGGTCTGGAACTGGATGAACTGTTTATCCTCCCCTTTCTTCAGGAACTGCTCATGCAGGAGCTTCAGTAGATTTAACTATTTTTTCTTTACATTTAGCCGGGATTTCCTCAATTTTAGGAGCAGTAAATTTTATTACGACTGTAATTAATATACGATCTGCTGGAATTACTTTAGACCGACTACCTTTATTTGTATGATCTGTAGTAATTACAGCTGTATTATTACTTTTATCTCTCCCTGTATTAGCTGGTGCAATTACTATATTATTAACTGACCGAAACTTAAATACTTCTTTCTTTGACCCAATTGGAGGAGGAGACCCTATTCTTTACCAACATTTATTTTGATTTTTTGGCCACCCCGAAGTTTATATTTTAATTTTACCTGGATTTGGTATAATTTCTCACATTATTACTCAAGAAAGAGGTAAAAAGGAAACATTTGGAACATTAGGAATAATTTATGCTATATTAACAATTGGACTATTAGGGTTTATTGTATGAGCCCATCATATATTTACAGTTGGAATAGATGTAGATACTCGAGCTTATTTTACTTCTGCTACAATAATTATTGCAGTTCCAACAGGAATTAAAATTTTTAGCTGATTAGCTACTCTTCATGGAACTCAATTAACTTATAGCCCAGCATTACTTTGATCATTAGGATTTGTATTTTTATTTACAGTTGGAGGATTAACAGGAGTAGTATTAGCTAATTCATCAATTGATATTGTCTTACATGATACTTACTATGTTGTTGCTCATTTTCATTATGTTCTATCAATAGGAGCTGTATTTGCTATTATAGCAGGCTTTATTCATTGATTCCCTTTATTAACAGGATTAGTTATAAACCCTTCATGATTAAAGGCTCAATTTGCAATAATATTTATTGGAGTTAATCTAACATTTTTCCCTCAACATTTTCTAGGATTAGCGGGAATACCCCGACGATATTCTGATTTTCCTGATAGTTATTTAACATGAAATATTATTTCTTCTTTAGGAAGAACTATCTCTTTATTTGCTATTATTTTCTTTATATTTATTATTTGAGAAAGTATAATTTCTCAACGTACCCCCTCAACATGAGCAAATTTGGGACTTCAAAATAGTTTATCTCCTTTAATAGAACAATTAAATTTTTTCCATGATAATACCTTATTAATTTTAATTATAATTACTGTAATAATTGCTTATATTATAATTATATTATTTTTTAATAAATTTACTAATCGATATTTATTACATGGACAAATAATTGAAATTATTTGAACAATTCTTCCTGCTATTATTTTAATATTTATTGCTTTCCCATCATTACGATTATTATACTTAATAGATGAAATTAATAATCCATTAATTACTTTAAAAGTAATTGGACATCAATGATATTGAAGATATGAATATTCTAATTTTTTAAATTTAGAATTTGATTCATATATAATTCCAACAAATGAATTAAATATTAATGGATTTCGATTAATTGATACCGATAATCGAATTATTTTACCTATAAATAATCAAATTCGAATTTTAGTTACTGCTACAGATGTAATTCATTCATGAACTGTTCCTTCTTTAGGAGTTAAAATTGATGCTACTCCAGGACGATTAAATCAAACTAATTTTTTAATTAATCAACCTGGATTATTTTTTGGACAATGTTCAGAAATTTGTGGAGCAAATCACAGTTTCATACCAATTGTAGTAGAAAGAATCCCTATAAATTATTTTATTAAATGAATTTCTTCTCAAATAAATTACAAG-TTGAACGCATATTGCACATCGTAC-ATC--A-GTACGATGTACACATTTTTGAGTGCCTATATTTATC--CATTCAACTA-TAC--GT---G--------------T-------GCGTGCGC-----------------------------GT---TTCACT-------------------TCGGGTGGACGGGCGCACGGGCCT------------CTCGGCAGCGTAGTATAGTATCGCTCTATATCTATATCTGCCGG--GCACGTATGCGTAGT-GATGTTTTCCT-A------GC------------------GCCCGAGCGCG-----------C-----CGGTAAAACATTGAAGATAGTCAG-----------------------------GGCG-CGTCTGACCGCTTCC---------CACGGTTGGCGCG-----AGTTG-AT-GAATACATCCCA---TCATCCCATCAT-------------------------------------------------------------------------------------------------------------------------------------------------------------------------------------------------------------------------------------------------------------------------------------------GGTGTTGTG--CCAT----------------TGTATTCCATCACAAC-------------------------------------GCCCGTATAT-A-A---CACTCA-GTAG
Ae._'Hulecoeteomyia'_koreicus --------------------------------------------------------------------------------------------------------------------------------------------------------------------------------------------------------------------------------------------------------------------------------------------------------------------------------------------------------------------------------------------------------------------------------------------------------------------------------------------------------------------------------------------------------------------------------------------------------------------------------------------------------------------------------------------------------------------------------------------------------------------------------------------------------------------------------------------------------------------------------------------------------------------------------------------------------------------------------------------------------------------------------------------------------------------------------------------------------------------------------------------------------------------------------------------------------------------------------------------------------------------------------------------------------------------------------------------------------------------------------------------------------------------------------------------------------------------------------------------------------------------------------------------------------------------------------------------------------------------------------------------------------------------------------------------------------------------------------------------------------------------------------------------------------------------------------------------------------------------------------------------------------------------------------------------------------------------------------------------------------------------------------------------------------------------------------------------------------------------------------------------------------------------------------------------------------------------------------------------------------------------------------------------------------------------------------------------------------------------------------------------------------------------------------------------------------------------------------ACTCCTTCT-AAAGCTAAATATCACCACG-AGA-CCGAT-AGCGAACAAGTACCGTGAGGGAAAGTTGAAAAGCAC-TCTGAATAGAGAGTC-AAAAAGTACGTGAAACTGCCTAGGGCTCAAGCCCGTTGAACTCGATTATCC-GA-GCGGAGACATTCACCTGCGGC--CGTC-----GGG------------------CTTTGCCGC--CCA--CGCTGCAGGGCACTTGTCT-CCCGCG--------------CTACACGAGGACATTGCGATCCATTACGAAACAGCTTCT-GC----GTC--------------GCA---AGA----CGCA---AGGTCGCCCGACAG-TTGCC-CCTTGGTGC------CGGTTGCTTGCCCCACCGTAGCGACGCTCAG-TTCCGAAGGCCTGTGCCGCGAGCTGGGG-CTTACT-GCACGTGGTGTT--------T-GCAGTCGGGCGCGTGATGGATTCCAG-CGTACACC--GT-----------------CGGCCTTCCCGCA-ACGGGCCG--------GCGGACTGTCGATC-GGCAATGATAAAATCGAGGTACCT------------------------------------------------------------------------------------------------------------------------------------------------------------------------------------------------------------------------------------------------------------------------------------------------------------------------------------------------------------------------ACTTTATATTTTATTTTCGGAGTTTGATCCGGAATAGTAGGGACATCTTTAAGAATCTTAATTCGAACTGAATTAAGACACCCTGGAATATTTATTGGAAATGATCAAGTTTATAATGTTATTGTAACAGCCCATGCTTTTATTATAATTTTTTTTATAGTAATACCTATTATAATTGGAGGATTCGGAAATTGATTAGTTCCTCTAATATTAGGAGCCCCAGATATAGCCTTCCCCCGAATAAATAATATAAGTTTTTGAATACTACCTCCCTCATTAACTCTACTACTTTCAAGAAGTATAGTAGAAAATGGGTCTGGGACAGGATGAACTGTTTATCCCCCTCTTTCTTCAGGAACTGCTCATGCAGGAGCCTCAGTAGATTTAACAATTTTTTCTCTTCATTTAGCTGGAATTTCCTCTATTTTAGGAGCAGTAAATTTTATTACAACTGTTATTAATATACGATCTGCTGGAATTACTTTAGATCGATTACCCTTATTTGTATGATCAGTTGTAATTACAGCTGTATTACTTCTTTTATCTTTACCTGTTCTAGCCGGAGCAATTACTATATTATTAACAGACCGAAATTTAAATACTTCTTTCTTCGACCCTATTGGAGGAGGAGACCCCATTCTATATCAACACTTATTTTGATTTTTTGGTCACCCTGAAGTTTAT----------------------------------------------------------------------------------------------------------------------------------------------------------------------------------------------------------------------------------------------------------------------------------------------------------------------------------------------------------------------------------------------------------------------------------------------------------------------------------------------------------------------------------------------------------------------------------------------------------------------------------------------------------------------------------------------------------------------------------------------------------------------------------------------------------------------------------------------------------------------------------------------------------------------------------------------------------------------------------------------------------------------------------------------------------------------------------------------------------------------------------------------------------------------------------------------------------------------------------------------------------------------------------------------------------------------------------------------------------------------------------------------------------------------------------------------------ACAAG-TTGAACGCATATTGCACATCGTAC-AAC--A-GTACGATGTACACATTTTTGAGTGCCTATATTTATC--CATTCAACTA-TAC--GT---G--------------T-------GCGTGCGC-----------------------------GT---CTCACT-------------------TCGGGTGGACGGGCGCACGGGCCT------------CCCGGCGGATCTCCCCCCTCATACCGGGGTGCGGAT-CGGCCGG--GCACGTATGCGTAGT-GATGTTTTCCC-A------GC------------------GCCCCCCAGCGC----------GC----CGGTAAAACATTGAAGATAGTCAG-----------------------------GGCG-CGCCGCCGCTACC-----------CACGGTTGGCGCG-----AGTTG-AT-GAATACATCCCA---TCGCCGAATGGT---------------------------------------------------------------------------------------------------------------------------------------------------------------------------------------------------------------------------------------------------------------------------------------------TGG------CCAT----------------TGTATTCCATCACACACCCATCAC---------------------------CCATCACCTTGA-ATA---A--TCA-GTAG
Ae._'Howardina'_bahamensis -----------------------------------------------------------------------------------------------------------------------------------------------------------------------------------------------------------------------------------------------------------------------------------------------------------------------------------------------------------------------------------------------------------------------------------------------------------------------------------------------------------------------------------------------------------------------------------------------------------------------------------------------------------------------------------------------------------------------------------------------------------------------------------------------------------------------------------------------------------------------------------------------------------------------------------------------------------------------------------------------------------------------------------------------------------------------------------------------------------------------------------------------------------------------------------------------------------------------------------------------------------------------------------------------------------------------------------------------------------------------------------------------------------------------------------------------------------------------------------------------------------------------------------------------------------------------------------------------------------------------------------------------------------------------------------------------------------------------------------------------------------------------------------------------------------------------------------------------------------------------------------------------------------------------------------------------------------------------------------------------------------------------------------------------------------------------------------------------------------------------------------------------------------------------------------------------------------------------------------------------------------------------------------------------------------------------------------------------------------------------------------------------------------------------------------------------------------------------------------------------------------------------------------------------------------------------------------------------------------------------------------------------------------------------------------------------------------------------------------------------------------------------------------------------------------------------------------------------------------------------------------------------------------------------------------------------------------------------------------------------------------------------------------------------------------------------------------------------------------------------------------------------------------------------------------------------------------------------------------------------------------------------------------------------------------------------------------------------------------------------------------------------------------------------------------------------------------------------ACATTATATTTCATTTTTGGAATTTGATCAGGAATAATTGGTACATCTATAAGAATTTTAATTCGTACTGAACTAAGTCATCCTGGTATATTTATTGGTAATGATCAAATTTATAATGTTATTGTTACAGCTCATGCTTTTATTATAATTTTTTTTATAGTAATACCTATTATAATTGGAGGATTTGGAAATTGATTAGTTCCTTTAATATTAGGAGCTCCAGATATAGCTTTCCCTCGAATAAATAATATAAGTTTTTGAATATTACCCCCTTCTTTAACTCTTCTTTTGTCTAGAAGAATAGTAGAAAATGGATCTGGAACCGGTTGAACAGTTTATCCCCCTCTCTCTTCAGCAACTGCTCATGCAGGAGCTTCTGTTGATTTAACAATTTTTTCCCTTCATTTAGCTGGAATTTCATCAATTTTAGGAGCAGTAAATTTTATTACTACTATTATTAATATACGATCTACAGGTATTACAATAGATCGTCTACCTTTATTTGTTTGATCTGTAATAATTACAGCTATTTTATTACTTTTATCATTACCTGTTTTAGCAGGAGCTATTACAATATTATTAACTGACCGAAATTTAAATACATCTTTTTTTAATCCTATTGGAGGAGGAGATCCTATTTTATATCAACACTTATTT-------------------------------------------------------------------------------------------------------------------------------------------------------------------------------------------------------------------------------------------------------------------------------------------------------------------------------------------------------------------------------------------------------------------------------------------------------------------------------------------------------------------------------------------------------------------------------------------------------------------------------------------------------------------------------------------------------------------------------------------------------------------------------------------------------------------------------------------------------------------------------------------------------------------------------------------------------------------------------------------------------------------------------------------------------------------------------------------------------------------------------------------------------------------------------------------------------------------------------------------------------------------------------------------------------------------------------------------------------------------------------------------------------------------------------------------------------------------------------ACAAG-TTGAACGCATATTGCACATCGTAC-CAC--A-GTACGATGTACACATTTTTGAGTGCCTATATTTATC--GATACAACTA-TAC--GT---G--------------T-------GCGTGCGC-----------------------------GT---CCCACG------T------------CCGGGTGGACAGGCGCACGC-------------------GGCCCCG------------------------------------TCACGTATGCGTAGT-GATGTTTTNCC-C------CC------------------CCTCTCTCGCA----------AGG----GGGTAAAACATTGAAGATAGTCAT------------------------------CCG-CGCGCAGTC--------------------ATGCCGCG------GTTG-AT-GAATACATCCCA---TACCCATCTCGA-------------------------------------------------------------------------------------------------------------------------------------------------------------------------------------------------------------------------------------------------------------------------TACCACCGTGG--CTA----TGT--------------------------TGTATTCCATCAGCG------------------------------------------ACGACCACCA---AACCCA-GTAG
Ae._'Howardina'_fulvithorax --------------------------------------------------------------------------------------------------------------------------------------------------------------------------------------------------------------------------------------------------------------------------------------------------------------------------------------------------------------------------------------------------------------------------------------------------------------------------------------------------------------------------------------------------------------------------------------------------------------------------------------------------------------------------------------------------------------------------------------------------------------------------------------------------------------------------------------------------------------------------------------------------------------------------------------------------------------------------------------------------------------------------------------------------------------------------------------------------------------------------------------------------------------------------------------------------------------------------------------------------------------------------------------------------------------------------------------------------------------------------------------------------------------------------------------------------------------------------------------------------------------------------------------------------------------------------------------------------------------------------------------------------------------------------------------------------------------------------------------------------------------------------------------------------------------------------------------------------------------------------------------------------------------------------------------------------------------------------------------------------------------------------------------------------------------------------------------------------------------------------------------------------------------------------------------------------------------------------------------------------------------------------------------------------------------------------------------------------------------------------------------------------------------------------------------------------------------------------------------------------------------------------------------------------------------------------------------------------------------------------------------------------------------------------------------------------------------------------------------------------------------------------------------------------------------------------------------------------------------------------------------------------------------------------------------------------------------------------------------------------------------------------------------------------------------------------------------------------------------------------------------------------------------------------------------------------------------------------------------------------------------------------------------------------------------------------------------------------------------------------------------------------------------------------------------------------------------------------------------------------------------------------------------------------------------------------------------------------------------------------------------------------------------------------------------------------------ATAGCTTTCCCCCGAATAAATAATATAAGTTTTTGAATATTACCCCCCTCATTGACCCTTCTTTTGTCAAGAAGTATAGTTGAAAATGGTTCTGGGACTGGATGAACTGTATATCCCCCTCTTTCATCAATAACTGCCCATGCAGGAGCTTCTGTAGATTTAACAATTTTTTCTCTTCATTTAGCAGGTATTTCATCAATTTTAGGGGCAGTAAATTTTATTACAACTATTATTAATATACGATCTACAGGAATTACATTTGATCGTTTACCTTTATTTGTTTGATCTGTAATAATTACAGCTATTTTATTACTTTTATCACTACCTGTTTTAGCTGGAGCTATTACTATATTATTAACTGATCGAAATTTAAATACTTCATTTTTTGATCCTATAGGAGGAGGAGATCCAATTTTATATCAACATTTATTTTGATTTTTTGGACAT----------------------------------------------------------------------------------------------------------------------------------------------------------------------------------------------------------------------------------------------------------------------------------------------------------------------------------------------------------------------------------------------------------------------------------------------------------------------------------------------------------------------------------------------------------------------------------------------------------------------------------------------------------------------------------------------------------------------------------------------------------------------------------------------------------------------------------------------------------------------------------------------------------------------------------------------------------------------------------------------------------------------------------------------------------------------------------------------------------------------------------------------------------------------------------------------------------------------------------------------------------------------------------------------------------------------------------------------------------------------------------------------------------------------------------------------------------------ACAAG-TTGAACGCATATTGCACATCGTAC-TAC--A-GTACGATGTACACATTTTTGAGTGCCTATATTTATC--GATACAACTA-TAC--GC---G--------------T---------GTGCGTGC---GTGGCGC-----------------GT---CCCACT-------------------GCGGGTGGACAGGCGCACGCCGG--------ACA-----GGC----------------------------------------CCGCGTATGCGTAGT-GATGTTTTCCC-C------CC------------------CCC----CCCC-----------GG----AGGTAAAACATTGAAGATAGTCAT------------------------------CCG-TCGCCCC---------------------GGCGCGGCG------GTTG-AT-GAATACATCCCA---TGCGCCCTCCCA------------------------------------------------------------------------------------------------------------------------------------------------------------------------------------------------------------------------------------------------------------------------ACATGGCTGGCT--GTA----TGT--------------------------TGTATTCCATCACAC-------------------------------------------ACACACACA---C-CTC--GTA-
Ae._'Jarnellius'_deserticola -----------------------------------------------------------------------------------------------------------------------------------------------------------------------------------------------------------------------------------------------------------------------------------------------------------------------------------------------------------------------------------------------------------------------------------------------------------------------------------------------------------------------------------------------------------------------------------------------------------------------------------------------------------------------------------------------------------------------------------------------------------------------------------------------------------------------------------------------------------------------------------------------------------------------------------------------------------------------------------------------------------------------------------------------------------------------------------------------------------------------------------------------------------------------------------------------------------------------------------------------------------------------------------------------------------------------------------------------------------------------------------------------------------------------------------------------------------------------------------------------------------------------------------------------------------------------------------------------------------------------------------------------------------------------------------------------------------------------------------------------------------------------------------------------------------------------------------------------------------------------------------------------------------------------------------------------------------------------------------------------------------------------------------------------------------------------------------------------------------------------------------------------------------------------------------------------------------------------------------------------------------------------------------------------------------------------------------------------------------------------------------------------------------------------------------------------------------------------------------------------------------------------------------------------------------------------------------------------------------------------------------------------------------------------------------------------------------------------------------------------------------------------------------------------------------------------------------------------------------------------------------------------------------------------------------------------------------------------------------------------------------------------------------------------------------------------------------------------------------------------------------------------------------------------------------------------------------------------------------------------------------------------------------------------------------------------------------------------------------------------------------------------------------------------------------------------------------------------ACATTATATTTTATTTTTGGAATTTGATCCGGAATAGTTGGAACATCATTAAGTATTTTAATTCGTACTGAATTAAGTCACCCAGGTATATTTATTGGAAATGACCAAATTTATAATGTTATTGTTACAGCTCATGCTTTTATTATAATTTTCTTTATAGTAATACCTATTATAATTGGAGGATTTGGAAATTGATTAGTTCCTTTAATATTAGGAGCCCCAGACATAGCATTTCCCCGAATAAATAATATAAGTTTTTGAATATTACCTCCTTCGTTAACTTTATTATTATCAAGATCTATAGTAGAAAATGGAGCAGGTACAGGATGAACTGTTTATCCTCCTCTTTCATCTATTCCTGCCCATGCCGGAGCTTCAGTTGATTTAACAATTTTTTCTCTTCATTTAGCTGGAATTTCCTCAATTTTAGGTGCAGTAAATTTTATTACTACTGTTATTAATATACGATCTTCTGGAATTACTTTAGACCGATTACCTTTATTTGTTTGGTCTGTTGTAATTACAGCTGTATTATTACTTTTATCATTACCTGTATTAGCAGGAGCAATTACTATATTATTAACTGATCGAAATTTAAATACTTCTTTTTTCGACCCTATTGGAGGAGGAGACCCTATTTTATACCAACATTTATTT--------------------------------------------------------------------------------------------------------------------------------------------------------------------------------------------------------------------------------------------------------------------------------------------------------------------------------------------------------------------------------------------------------------------------------------------------------------------------------------------------------------------------------------------------------------------------------------------------------------------------------------------------------------------------------------------------------------------------------------------------------------------------------------------------------------------------------------------------------------------------------------------------------------------------------------------------------------------------------------------------------------------------------------------------------------------------------------------------------------------------------------------------------------------------------------------------------------------------------------------------------------------------------------------------------------------------------------------------------------------------------------------------------------------------------------------------------------------------------------------------------------------------------------------------------------------------------------------------------------------------------------------------------------------------------------------------------------------------------------------------------------------------------------------------------------------------------------------------------------------------------------------------------------------------------------------------------------------------------------------------------------------------------------------------------------------------------------------------------------------------------------------------------------------------------------------------------------------------------------------------------------------------------------------------------------------------------------------------------------------------------------------------
Ae._'Jarnellius'_monticola -----------------------------------------------------------------------------------------------------------------------------------------------------------------------------------------------------------------------------------------------------------------------------------------------------------------------------------------------------------------------------------------------------------------------------------------------------------------------------------------------------------------------------------------------------------------------------------------------------------------------------------------------------------------------------------------------------------------------------------------------------------------------------------------------------------------------------------------------------------------------------------------------------------------------------------------------------------------------------------------------------------------------------------------------------------------------------------------------------------------------------------------------------------------------------------------------------------------------------------------------------------------------------------------------------------------------------------------------------------------------------------------------------------------------------------------------------------------------------------------------------------------------------------------------------------------------------------------------------------------------------------------------------------------------------------------------------------------------------------------------------------------------------------------------------------------------------------------------------------------------------------------------------------------------------------------------------------------------------------------------------------------------------------------------------------------------------------------------------------------------------------------------------------------------------------------------------------------------------------------------------------------------------------------------------------------------------------------------------------------------------------------------------------------------------------------------------------------------------------------------------------------------------------------------------------------------------------------------------------------------------------------------------------------------------------------------------------------------------------------------------------------------------------------------------------------------------------------------------------------------------------------------------------------------------------------------------------------------------------------------------------------------------------------------------------------------------------------------------------------------------------------------------------------------------------------------------------------------------------------------------------------------------------------------------------------------------------------------------------------------------------------------------------------------------------------------------------------------ACATTATATTTTATTTTTGGAATTTGATCAGGAATAGTTGGAACATCATTAAGTATTTTAATTCGTACTGAATTAAGTCACCCAGGAATATTTATTGGAAATGATCAAATTTATAATGTTATTGTTACAGCTCATGCTTTTATTATAATTTTTTTTATAGTAATACCTATTATAATTGGAGGATTTGGAAATTGATTAGTCCCTTTAATATTAGGAGCCCCAGATATAGCATTTCCTCGAATAAATAATATAAGTTTTTGAATGTTACCTCCTTCATTAACTTTACTATTGTCAAGATCTATAGTAGAAAATGGAGCAGGTACAGGATGAACTGTATATCCACCTCTTTCATCTATCCCTGCTCATGCAGGAGCTTCAGTTGATTTAACAATTTTTTCTCTTCATTTAGCTGGGATTTCTTCAATTTTAGGTGCAGTAAATTTTATTACTACTGTTATTAATATACGATCTTCTGGAATTACTTTAGATCGATTACCTTTATTTGTTTGATCTGTTGTAATTACAGCTGTATTATTACTTTTATCATTACCTGTATTAGCAGGAGCTATTACTATACTATTAACTGATCGAAATTTAAATACTTCCTTTTTTGATCCTATTGGAGGAGGAGACCCTATTCTTTATCAACATTTATTT--------------------------------------------------------------------------------------------------------------------------------------------------------------------------------------------------------------------------------------------------------------------------------------------------------------------------------------------------------------------------------------------------------------------------------------------------------------------------------------------------------------------------------------------------------------------------------------------------------------------------------------------------------------------------------------------------------------------------------------------------------------------------------------------------------------------------------------------------------------------------------------------------------------------------------------------------------------------------------------------------------------------------------------------------------------------------------------------------------------------------------------------------------------------------------------------------------------------------------------------------------------------------------------------------------------------------------------------------------------------------------------------------------------------------------------------------------------------------------------------------------------------------------------------------------------------------------------------------------------------------------------------------------------------------------------------------------------------------------------------------------------------------------------------------------------------------------------------------------------------------------------------------------------------------------------------------------------------------------------------------------------------------------------------------------------------------------------------------------------------------------------------------------------------------------------------------------------------------------------------------------------------------------------------------------------------------------------------------------------------------------------------------
[truncated: 1,245,925 more chars]
