# Supplementary material for: From ground pools to treeholes: convergent evolution of habitat and phenotype in Aedes mosquitoes
Source: BMC Evol Biol. 2017 Dec 19;17:262. doi: 10.1186/s12862-017-1092-y (PMC5735545; doi:10.1186/s12862-017-1092-y)
Supplement: Supplementary file 19 — supplemental_data.xlsx. Habitat Specializations and Morphological Dimensions of the Aedini. This spreadsheet contains the habitat specializations used in this analysis and the first five morphological dimensions analyzed in the manuscript. (XLSX 27 kb) [file 12862_2017_1092_MOESM19_ESM.xlsx]

## Sheet: Sheet1
Multivariate Ornstein-Uhlenbeck With Multiple Selective Regimes 1 (OUM1)
LogLikelihood:	177.51
AIC:	-245.02
AICc:	-234.381
Parameters:	55
Estimated theta values
______________________
	Dim 1	Dim 2	Dim 3	Dim 4	Dim 5
Ground Pool	-0.416333	0.312066	0.0244557	-0.00923937	0.0740766
Container	4.10482	-3.41069	-3.94838	-2.27721	6.33785
Rock Pool	10.7663	-24.8071	-16.6542	-11.5876	11.7685
Crab Hole	-5.72955	13.3336	7.48445	4.04438	-5.09033
Salt Pool	1.35095	11.3538	4.12157	3.27108	14.3477
ML alpha values
______________________
	Dim 1	Dim 2	Dim 3	Dim 4	Dim 5
Dim 1	0.0595132	-0.00306021	0.064976	-0.0491019	-0.0119458
Dim 2	-0.00306021	0.00228492	-0.00577353	0.00185855	0.000221106
Dim 3	0.064976	-0.00577353	0.0809592	-0.0609387	-0.0123049
Dim 4	-0.0491019	0.00185855	-0.0609387	0.0518493	0.0102193
Dim 5	-0.0119458	0.000221106	-0.0123049	0.0102193	0.00337321
ML sigma values
______________________
	Dim 1	Dim 2	Dim 3	Dim 4	Dim 5
Dim 1	0.00561861	-0.00158936	0.00563025	-0.00658182	-0.000936709
Dim 2	-0.00158936	0.000988573	-0.0018289	0.00154392	0.000282703
Dim 3	0.00563025	-0.0018289	0.00819265	-0.00865372	-0.00110499
Dim 4	-0.00658182	0.00154392	-0.00865372	0.00987114	0.00122923
Dim 5	-0.000936709	0.000282703	-0.00110499	0.00122923	0.000912057
Multivariate Ornstein-Uhlenbeck With Multiple Selective Regimes 2 (OUM2)
LogLikelihood:	171.167
AIC:	-232.333
AICc:	-221.694
Parameters:	55
Estimated theta values
______________________
	Dim 1	Dim 2	Dim 3	Dim 4	Dim 5
Ground Pool	-0.434528	0.296021	0.0155374	-0.02648	0.0418405
Container	4.32879	-2.73615	-3.73549	-2.42686	7.45178
Rock Pool	7.47102	-17.0922	-10.9302	-7.6454	8.35834
Crab Hole	-5.6768	12.3973	7.76439	5.77184	-8.13109
Salt Pool	0.830058	8.13325	2.5644	1.16936	10.8189
ML alpha values
______________________
	Dim 1	Dim 2	Dim 3	Dim 4	Dim 5
Dim 1	0.0557666	-0.0042556	0.0634975	-0.0453939	-0.0124741
Dim 2	-0.0042556	0.00239441	-0.00718175	0.00258964	0.000516872
Dim 3	0.0634975	-0.00718175	0.0816158	-0.0582271	-0.0139514
Dim 4	-0.0453939	0.00258965	-0.0582271	0.0482952	0.0113667
Dim 5	-0.0124741	0.000516872	-0.0139514	0.0113667	0.00380064
ML sigma values
______________________
	Dim 1	Dim 2	Dim 3	Dim 4	Dim 5
Dim 1	0.00554371	-0.00167639	0.00563118	-0.00640688	-0.00114736
Dim 2	-0.00167639	0.00105535	-0.00196049	0.00162973	0.000360589
Dim 3	0.00563118	-0.00196049	0.00829798	-0.00857543	-0.0013428
Dim 4	-0.00640688	0.00162973	-0.00857543	0.00956857	0.00147226
Dim 5	-0.00114736	0.000360589	-0.0013428	0.00147226	0.00103583
Multivariate Ornstein-Uhlenbeck With Multiple Selective Regimes 3 (OUM3)
LogLikelihood:	170.883
AIC:	-231.765
AICc:	-221.126
Parameters:	55
Estimated theta values
______________________
	Dim 1	Dim 2	Dim 3	Dim 4	Dim 5
Ground Pool	-0.423994	0.330722	0.00589511	-0.0114357	0.113742
Container	3.98947	-4.35534	-4.32091	-2.12422	4.46309
Rock Pool	5.98401	-15.1323	-9.12264	-5.87605	6.65354
Crab Hole	-2.38987	6.10413	2.87486	1.48486	-0.752366
Salt Pool	-0.280241	11.0267	4.55954	4.46042	6.42825
ML alpha values
______________________
	Dim 1	Dim 2	Dim 3	Dim 4	Dim 5
Dim 1	0.0559206	-0.00157794	0.06219	-0.0472759	-0.00625058
Dim 2	-0.00157793	0.00223795	-0.00437301	0.000488251	-0.000522406
Dim 3	0.06219	-0.00437301	0.0787549	-0.0581201	-0.00524279
Dim 4	-0.0472759	0.000488251	-0.0581201	0.0489525	0.0052246
Dim 5	-0.00625058	-0.000522406	-0.00524279	0.0052246	0.00200068
ML sigma values
______________________
	Dim 1	Dim 2	Dim 3	Dim 4	Dim 5
Dim 1	0.00547349	-0.00146884	0.00555614	-0.00643447	-0.000495354
Dim 2	-0.00146884	0.000927993	-0.00172383	0.00141483	0.000162127
Dim 3	0.00555614	-0.00172383	0.00819521	-0.00857254	-0.000613577
Dim 4	-0.00643447	0.00141483	-0.00857254	0.00967784	0.000652221
Dim 5	-0.000495354	0.000162127	-0.000613577	0.000652221	0.000867741
Multivariate Early Burst Model (EB)
LogLikelihood:	123.814
AIC:	-205.628
AICc:	-204.12
Parameters:	21
Rate change:	-0.0276555
Estimated rate matrix
______________________
	Dim 1	Dim 2	Dim 3	Dim 4	Dim 5
Dim 1	0.0312179	-0.00522923	0.00508438	-0.00735784	-0.00253496
Dim 2	-0.00522923	0.0140544	-0.00423396	0.00125561	0.00146667
Dim 3	0.00508438	-0.00423396	0.0174056	-0.0118659	-0.00111116
Dim 4	-0.00735784	0.00125561	-0.0118659	0.0287896	0.000520608
Dim 5	-0.00253496	0.00146667	-0.00111116	0.000520608	0.0131611
Estimated root states
______________________
	Dim 1	Dim 2	Dim 3	Dim 4	Dim 5
theta	-0.0823449	0.380835	0.0454609	0.00153596	0.205857
Multivariate Brownian Motion Model (BM)
LogLikelihood: 103.9159
AIC: -167.8318
AICc: -166.4637
Parameters: 20
Estimated rate matrix
______________________
	Dim 1	Dim 2	Dim 3	Dim 4	Dim 5
Dim 1	0.00177646	-0.000230976	0.000161198	-0.000179182	-3.67445e-05
Dim 2	-0.000230976	0.0007978	-0.000100083	0.000124176	7.48193e-05
Dim 3	0.000161198	-0.000100083	0.000926248	-0.000488058	-3.85823e-05
Dim 4	-0.000179182	0.000124176	-0.000488058	0.00137286	3.49051e-05
Dim 5	-3.67445e-05	7.48193e-05	-3.85823e-05	3.49051e-05	0.000829998
Estimated root state
______________________
	Dim 1	Dim 2	Dim 3	Dim 4	Dim 5
theta:	-0.042091	0.340544	0.0463789	0.00442767	0.163582
Multivariate Single Optima Ornstein-Uhlenbeck Model (OU1)
LogLikelihood:	100.553
AIC:	-131.106
AICc:	-126.899
Parameters:	35
Estimated theta values
______________________
	Dim 1	Dim 2	Dim 3	Dim 4	Dim 5
OU1	-0.0328417	0.328978	0.0631663	-0.0128231	0.158675
ML alpha values
______________________
	Dim 1	Dim 2	Dim 3	Dim 4	Dim 5
Dim 1	0.00111901	-0.000110271	0.00141942	-0.00336043	-0.000454871
Dim 2	-0.000110271	0.00235918	-0.00304178	0.00158648	1.95591e-05
Dim 3	0.00141942	-0.00304178	0.00952294	-0.0135753	-0.000858378
Dim 4	-0.00336043	0.00158648	-0.0135753	0.0282012	0.00251051
Dim 5	-0.000454871	1.95591e-05	-0.000858378	0.00251051	0.00102967
ML sigma values
______________________
	Dim 1	Dim 2	Dim 3	Dim 4	Dim 5
Dim 1	0.00194218	-0.000303976	0.000468595	-0.000742717	-9.08965e-05
Dim 2	-0.000303976	0.000918458	-0.000346179	0.000447031	0.000100879
Dim 3	0.000468595	-0.000346179	0.00180705	-0.00191893	-0.000139982
Dim 4	-0.000742717	0.000447031	-0.00191893	0.00394552	0.000229179
Dim 5	-9.08965e-05	0.000100879	-0.000139982	0.000229179	0.000880646
